# Supplementary material for: QTL Mapping of Low-Temperature Germination Ability in the Maize IBM Syn4 RIL Population
Source: PLoS One. 2016 Mar 31;11(3):e0152795. doi: 10.1371/journal.pone.0152795 (PMC4816396; doi:10.1371/journal.pone.0152795)
Supplement: S2 Table — (XLSX) [file pone.0152795.s012.xlsx]

## Sheet: Sheet1
		1	2	3	4	5	6	7	8	9	10	11	12	13	14	15	16	17	18	19	20	21	22	23	24	25	26	27	28	29	30	31	32	33	34	35	36	37	38	39	40	41	42	43	44	45	46	47	48
Lines	Chromosome ID	Chr01	Chr01	Chr01	Chr01	Chr01	Chr01	Chr01	Chr01	Chr01	Chr01	Chr01	Chr01	Chr01	Chr01	Chr01	Chr01	Chr01	Chr01	Chr01	Chr01	Chr01	Chr01	Chr01	Chr01	Chr01	Chr01	Chr01	Chr01	Chr01	Chr01	Chr01	Chr01	Chr01	Chr01	Chr01	Chr01	Chr01	Chr01	Chr01	Chr01	Chr01	Chr01	Chr01	Chr01	Chr01	Chr01	Chr01	Chr01
	Marker Name	umc1354	tub1	umc1177	umc1566	bnl5.62a	mmp102	umc94a	lim179	mmp49	cdo1081b	asg31	npi415	php20537b	ufg31	ufg33	ufg32	ufg34	bnlg1014	umc1363	umc1071	umc1269	umc1977	php20603	php20689	umc1685	mmp93	umc1160	npi579b	umc157	bm3	mmp68	csu1171	umc1166	umc1568	bnlg1429	php20640	lim504	umc1976	mmp135	bnlg1127	bnlg1953	npi403b	umc76	cdo1387b	lim122	umc1073	umc1403	npi439a
	Genetic distance(cM)	0	2.5	10.5	16.5	22.7	25.9	33.1	42.4	51.4	53.1	60.5	61.3	64.7	66.9	67.3	68.1	69.7	76.4	77.3	78.7	79.7	82.6	85.1	99.8	101.7	101.9	106.9	110.1	112.7	113.6	121.7	125.5	131.8	140	141.7	145.1	149.8	158.8	164.2	165.7	168.2	182	196.6	199.7	203.2	206.7	208.8	215
1	MO001	B	B	A	A	A	A	A	A	A	A	B	B	B	B	B	B	B	-	B	B	B	B	B	-	B	B	B	B	B	B	B	B	B	A	A	A	A	A	A	-	B	-	A	A	A	A	A	A
2	MO003	A	-	A	A	A	A	A	A	B	B	A	A	A	A	A	A	A	-	A	A	A	A	A	-	A	A	A	A	A	A	A	A	A	A	A	A	A	A	A	A	A	-	B	B	B	B	B	B
3	MO005	B	B	B	B	-	B	-	B	B	B	B	-	-	B	B	B	B	-	B	B	B	B	-	-	B	B	B	-	-	B	B	B	B	B	B	-	B	-	-	B	B	-	-	B	B	B	B	-
4	MO007	A	-	A	A	A	A	A	A	A	A	A	A	A	A	A	A	A	A	A	A	A	A	A	-	A	A	A	A	A	A	A	A	A	B	A	A	A	B	B	B	B	-	B	B	B	B	B	B
5	MO008	B	B	B	B	B	B	B	B	B	B	B	B	A	A	A	A	A	B	B	B	B	B	B	-	B	B	B	B	B	B	B	B	B	B	B	B	B	B	B	B	B	-	A	A	A	A	A	A
6	MO010	B	B	B	B	B	B	B	B	A	A	A	A	A	A	A	A	A	A	A	A	A	A	A	-	A	A	A	A	A	A	A	A	A	A	A	A	A	A	A	A	A	-	A	A	A	A	A	A
7	MO011	B	-	A	B	-	A	-	A	B	-	-	-	-	B	B	B	B	-	B	B	B	B	-	-	A	A	-	-	-	-	B	B	B	B	B	-	A	A	A	-	A	-	-	-	A	A	A	-
8	MO012	B	B	B	B	-	B	B	A	A	A	A	-	-	B	B	B	B	B	B	B	B	B	-	-	B	B	A	A	-	A	A	A	A	A	A	-	A	A	A	A	A	-	A	A	A	-	A	-
9	MO013	B	B	B	B	B	-	B	B	-	B	B	B	B	-	-	-	-	B	B	B	B	B	B	-	B	-	B	B	B	B	-	B	A	A	A	A	-	-	-	A	A	-	A	A	A	-	A	A
10	MO014	A	A	A	A	A	A	A	A	A	A	A	A	A	A	A	A	A	A	A	A	A	A	A	-	A	A	A	A	A	A	A	A	A	A	A	-	A	-	A	A	A	-	B	B	B	B	B	B
11	MO015	A	A	A	A	-	A	A	A	A	A	A	A	A	A	A	A	A	A	A	A	A	A	A	-	A	A	A	A	A	A	A	A	A	A	A	A	A	A	A	A	A	-	B	B	B	B	B	B
12	MO016	A	A	A	A	A	A	A	A	A	A	A	A	A	A	A	B	A	-	A	A	A	A	A	-	A	A	A	A	A	A	A	A	A	A	A	A	A	B	B	B	B	-	B	B	B	B	B	B
13	MO017	-	A	A	A	A	A	A	A	B	B	B	B	B	B	B	B	B	-	-	B	B	B	B	-	B	B	B	B	B	B	B	B	B	B	B	B	B	B	B	B	B	-	B	B	B	B	B	B
14	MO021	B	-	A	B	-	A	-	A	A	-	B	-	-	A	A	B	B	B	B	B	B	B	-	-	A	-	A	-	-	A	A	A	-	A	A	-	A	A	A	A	A	-	-	-	A	A	A	-
15	MO022	B	B	B	B	B	B	B	B	A	A	A	A	-	-	-	-	A	B	A	-	-	B	B	A	B	B	B	B	B	B	B	B	-	B	B	B	B	B	B	B	B	A	B	B	B	B	-	A
16	MO023	B	B	-	A	B	-	B	B	-	-	-	-	-	B	B	B	B	-	A	-	-	B	A	A	A	A	A	A	A	A	A	A	A	A	A	A	A	B	-	B	B	B	B	B	B	B	B	B
17	MO024	B	B	B	B	B	B	B	B	A	A	A	A	A	A	A	A	A	-	A	A	A	A	A	A	A	A	A	A	A	A	B	B	B	A	A	A	A	A	A	A	A	A	A	A	A	-	A	A
18	MO025	B	A	A	A	B	B	B	B	B	A	B	B	B	B	B	B	B	-	B	B	B	B	B	B	B	B	B	B	B	B	A	A	A	A	A	A	A	A	A	A	A	A	A	A	A	A	A	A
19	MO026	A	A	A	A	A	-	A	A	A	A	A	A	A	-	-	-	-	A	A	A	A	A	A	A	A	-	A	A	A	A	-	A	A	A	A	B	-	B	-	B	B	B	B	B	B	B	B	B
20	MO027	B	A	A	A	A	A	A	B	B	A	A	A	A	A	A	A	A	A	A	A	A	A	A	A	A	A	B	B	B	B	B	B	B	B	B	B	B	A	A	A	A	A	A	A	A	A	A	A
21	MO028	A	A	A	A	A	A	A	A	A	A	A	A	A	A	A	A	A	A	A	A	A	A	A	A	A	A	A	B	B	B	A	A	A	A	A	A	A	A	A	A	A	B	B	B	B	B	B	B
22	MO029	A	A	A	A	A	A	B	B	B	B	B	B	B	-	B	B	B	B	B	B	B	B	B	B	B	-	B	B	B	B	B	B	B	B	B	B	B	B	B	B	B	B	B	B	B	B	B	B
23	MO030	A	A	-	-	B	B	B	B	B	B	B	B	B	B	B	B	B	B	B	B	B	B	B	A	A	A	A	A	A	A	A	A	A	A	A	A	A	A	B	B	B	B	B	B	B	B	B	B
24	MO031	A	A	A	A	A	-	A	A	A	A	A	A	A	A	A	A	A	A	A	A	A	A	A	A	A	-	A	A	A	A	-	-	A	A	A	A	-	-	-	A	A	A	A	A	A	A	A	B
25	MO032	B	B	B	B	B	-	B	B	-	B	B	B	B	B	-	B	B	B	B	B	B	B	B	B	B	-	B	B	B	B	A	A	A	A	A	A	A	A	A	A	A	A	A	A	A	A	A	B
26	MO033	A	A	A	A	B	B	B	B	B	-	B	B	B	B	B	B	B	B	B	B	B	B	B	A	A	A	A	-	A	A	A	A	A	A	A	A	A	A	B	B	B	B	A	-	A	A	A	B
27	MO034	A	A	A	A	A	A	B	B	B	-	B	B	B	B	B	B	B	B	B	B	B	B	B	A	A	A	A	-	B	B	B	-	B	B	B	B	B	B	B	B	B	A	A	-	A	A	A	A
28	MO035	A	A	A	A	A	A	A	B	A	A	A	A	A	A	A	A	A	B	A	A	A	A	A	A	-	A	B	B	B	B	B	B	-	B	B	B	B	A	A	A	-	A	A	A	A	A	A	A
29	MO039	A	A	A	A	A	A	A	-	A	A	A	A	A	A	A	A	A	-	A	A	A	A	A	A	A	A	A	-	A	A	A	A	-	A	A	A	A	B	A	A	A	B	A	A	A	A	A	A
30	MO040	B	B	B	B	B	B	B	B	B	B	B	B	B	B	B	B	B	B	B	B	B	B	B	B	B	B	B	-	B	B	B	B	B	B	B	B	B	B	A	A	-	A	A	A	A	A	A	A
31	MO042	B	B	B	B	-	B	-	B	B	-	B	-	-	A	A	A	A	-	A	A	A	A	-	B	B	B	B	-	-	B	B	B	B	B	B	-	B	B	B	-	B	B	-	-	B	B	B	-
32	MO043	B	B	B	B	A	A	A	A	B	B	B	B	B	B	B	B	B	B	B	B	B	B	B	A	A	A	A	A	A	A	A	A	A	A	A	A	A	A	A	A	A	A	A	A	A	A	A	A
33	MO044	A	A	A	A	B	B	B	B	B	B	B	B	B	B	-	B	B	B	B	B	B	B	B	B	B	B	B	B	B	B	A	A	A	B	A	A	A	-	-	A	A	B	B	B	B	B	B	B
34	MO045	B	B	B	B	B	A	A	A	A	A	A	A	A	A	A	A	A	A	A	A	A	A	A	A	A	A	A	A	A	A	A	-	-	B	A	-	-	A	A	A	A	A	B	B	B	B	B	B
35	MO046	B	B	B	B	B	B	B	B	B	B	A	A	A	A	A	A	A	A	A	A	A	A	A	A	A	A	A	A	A	A	A	B	B	B	B	B	B	B	B	B	B	A	A	A	A	A	A	A
36	MO047	A	A	A	A	A	-	A	A	-	A	A	A	A	A	A	A	A	A	A	A	A	A	B	B	B	-	B	B	B	B	-	B	B	B	B	B	B	B	B	B	B	A	A	A	A	A	A	A
37	MO048	B	B	B	B	B	-	B	B	-	B	A	A	A	A	A	A	A	-	B	B	B	A	B	B	B	B	B	B	B	B	B	B	B	B	B	B	B	B	B	-	B	A	A	A	A	A	A	A
38	MO051	A	A	A	A	A	-	A	A	B	B	B	B	B	B	-	B	B	B	B	B	B	B	B	B	B	B	B	B	B	B	B	B	B	B	B	B	B	B	A	A	A	A	A	A	A	A	A	A
39	MO052	A	A	A	A	A	A	A	A	A	A	A	A	A	A	A	A	A	A	A	A	A	A	A	A	A	A	A	A	A	A	A	A	A	A	A	A	A	A	A	A	A	A	A	A	A	A	A	A
40	MO054	B	B	B	B	B	B	B	B	B	B	B	B	B	B	B	B	B	B	B	B	B	B	B	B	B	B	B	B	B	B	B	B	B	B	B	B	B	B	B	B	B	B	A	B	B	B	B	B
41	MO055	B	B	B	A	-	-	-	A	-	A	A	-	-	B	-	-	-	A	A	A	A	A	-	-	A	A	A	-	-	A	-	A	A	A	A	-	-	A	A	A	A	-	-	A	A	A	A	-
42	MO056	A	A	A	A	A	A	A	A	A	A	A	A	A	A	A	A	A	A	A	A	A	A	A	A	A	A	A	A	A	A	A	A	A	A	A	A	A	A	A	A	A	A	B	B	A	A	A	B
43	MO057	B	B	B	B	B	-	B	A	A	A	A	A	B	B	-	-	B	B	B	B	B	B	B	B	B	-	B	B	B	B	-	-	B	B	B	B	-	B	-	B	B	B	B	B	B	A	A	A
44	MO058	B	B	B	B	B	B	B	B	-	B	A	A	A	B	-	-	B	-	A	B	-	B	-	B	B	B	B	B	B	B	B	B	B	B	B	B	B	B	B	B	B	B	A	A	A	A	A	A
45	MO059	B	B	B	B	A	A	A	A	-	B	B	B	B	B	-	B	B	B	-	B	-	B	B	B	B	B	B	B	B	B	B	-	-	B	B	B	-	B	B	B	B	B	A	A	A	A	A	A
46	MO060	B	B	B	B	B	B	B	A	A	A	B	B	B	B	B	B	B	-	-	B	-	B	B	B	B	B	-	B	B	B	B	B	B	B	B	B	B	B	B	B	B	B	B	B	B	B	B	A
47	MO061	-	A	A	A	A	A	A	A	A	A	A	A	A	-	-	A	-	A	A	A	A	A	A	A	A	A	A	A	A	A	A	A	A	A	A	A	-	A	A	A	-	A	A	A	A	A	A	A
48	MO066	B	B	A	A	A	A	A	A	A	A	B	B	B	B	B	B	B	B	B	B	B	A	B	B	B	B	B	B	B	B	B	A	A	A	A	A	A	A	A	A	A	A	A	A	A	A	A	A
49	MO067	B	B	B	B	B	B	B	B	B	B	A	A	A	A	A	A	-	A	A	A	A	B	B	B	B	B	A	B	B	B	B	B	B	B	B	B	B	A	B	B	B	B	B	B	B	A	A	A
50	MO071	A	A	A	A	-	A	-	A	A	-	A	-	-	-	A	A	A	-	A	A	A	A	-	A	A	A	A	-	-	A	A	A	A	A	A	-	A	-	A	-	A	A	-	-	A	A	A	-
51	MO074	A	A	A	A	A	A	A	B	B	B	B	B	B	B	B	-	-	B	B	B	B	B	B	B	B	B	A	-	-	-	B	B	B	B	B	B	B	B	B	B	B	B	A	A	A	A	A	A
52	MO075	-	A	A	A	A	A	A	A	A	A	A	A	A	A	A	A	A	A	A	A	A	A	A	A	A	A	A	A	A	A	B	B	-	A	A	A	A	-	A	A	A	A	A	A	A	A	A	A
53	MO076	A	A	B	B	B	A	A	A	A	A	A	A	A	A	A	A	A	A	A	A	A	A	A	A	A	A	A	A	A	A	B	B	B	B	B	B	B	B	B	-	B	A	A	A	A	A	A	B
54	MO077	B	B	B	B	B	B	B	B	B	B	B	B	B	B	B	B	B	B	B	B	B	B	B	A	A	A	A	A	A	A	A	A	A	B	B	B	B	B	B	B	B	B	A	A	A	A	A	A
55	MO079	A	A	A	A	B	B	B	B	A	-	A	A	A	-	A	A	A	-	A	A	A	A	-	A	A	A	A	A	A	A	B	B	B	B	B	B	B	B	-	-	B	-	B	B	B	B	B	-
56	MO080	B	B	B	B	B	B	B	A	A	A	A	A	A	A	A	A	A	A	A	A	A	A	A	A	A	A	A	A	A	A	A	A	A	A	A	A	A	A	A	A	B	A	B	B	B	B	B	B
57	MO081	B	-	A	B	B	-	-	A	A	A	A	A	-	-	B	-	-	-	A	-	A	B	B	B	B	B	B	B	B	B	B	B	A	A	A	A	A	B	A	-	B	A	A	B	B	B	B	B
58	MO083	B	B	B	B	B	B	B	B	B	B	B	B	B	B	B	B	B	B	B	B	B	B	B	B	B	B	B	B	B	B	B	B	B	B	B	B	B	-	B	B	B	B	A	A	A	A	A	A
59	MO085	B	-	A	B	A	A	A	A	A	A	A	A	A	A	A	A	A	A	A	A	A	A	A	A	A	A	A	A	A	A	A	A	A	A	A	A	A	A	A	A	A	A	A	B	A	A	A	A
60	MO086	A	A	A	A	A	A	A	A	-	A	A	A	A	-	A	A	A	A	A	A	A	A	-	A	A	-	A	B	A	A	B	B	B	B	B	B	B	B	B	B	B	B	B	B	B	B	B	B
61	MO088	A	A	A	A	-	A	A	A	A	A	A	A	A	A	A	A	A	A	A	A	A	A	-	B	B	B	B	B	B	B	B	B	B	B	B	B	B	B	B	B	B	B	B	B	B	B	B	B
62	MO090	B	B	B	-	-	B	-	B	-	-	A	A	A	A	A	A	A	-	A	A	A	A	A	A	A	A	A	A	A	A	A	A	A	A	A	A	A	A	A	-	A	A	A	A	A	A	A	A
63	MO091	A	A	A	A	-	B	-	B	-	-	-	-	-	A	A	A	A	-	A	B	B	B	-	B	B	B	B	-	-	B	B	B	B	B	B	-	B	A	A	-	A	A	-	-	B	B	A	-
64	MO092	A	A	A	A	A	-	A	A	-	A	A	A	A	-	-	-	-	A	A	A	A	A	A	B	B	-	-	-	-	-	-	B	-	A	A	A	-	-	-	B	B	A	B	B	B	B	B	B
65	MO093	B	B	B	A	A	A	A	A	A	A	A	A	A	-	A	A	A	A	A	A	B	B	B	A	A	A	A	A	A	A	A	A	-	A	A	A	A	A	A	-	A	A	A	A	A	A	A	A
66	MO096	A	A	A	A	A	A	A	B	B	B	A	A	A	A	A	A	A	-	A	A	A	A	A	A	A	A	A	A	A	A	A	A	A	B	B	B	B	B	B	-	B	B	B	B	B	B	B	B
67	MO097	A	A	A	A	A	A	A	A	A	A	A	A	A	A	A	A	A	A	A	A	A	A	A	A	A	A	A	A	A	A	A	-	A	A	A	A	A	-	A	A	A	A	A	A	A	A	A	A
68	MO098	B	A	A	A	A	A	A	A	A	A	A	A	-	-	A	A	A	A	A	A	A	A	A	A	A	A	A	A	A	A	A	A	A	A	A	A	A	A	A	A	A	B	B	B	B	B	B	B
69	MO099	B	B	B	B	B	B	B	B	-	B	B	B	B	-	B	-	-	B	B	B	B	B	B	B	B	B	B	B	B	B	B	B	B	B	B	B	-	B	B	B	B	B	B	B	B	A	A	A
70	MO101	A	A	A	A	A	A	A	-	A	A	A	A	A	A	A	A	A	A	A	A	A	B	B	B	B	B	B	B	B	B	B	B	B	B	B	B	B	B	B	B	B	B	A	A	A	A	A	A
71	MO102	B	B	B	B	B	B	B	B	B	B	A	A	A	A	A	A	A	A	A	A	A	A	A	B	B	B	B	B	B	B	B	B	B	B	B	B	B	B	B	B	B	B	B	B	B	B	B	B
72	MO105	A	A	B	A	A	A	A	A	A	A	A	A	A	-	A	-	-	A	A	A	A	A	A	A	A	A	A	A	A	A	B	B	B	A	A	A	-	A	A	A	A	A	A	A	A	B	A	A
73	MO106	A	A	B	A	A	A	A	A	A	A	A	A	A	A	A	A	A	A	A	A	A	A	A	A	A	A	A	A	A	A	A	A	A	A	A	A	A	A	A	A	A	A	A	A	A	A	A	A
74	MO109	A	A	A	A	A	A	-	B	-	-	A	A	-	A	A	A	A	-	A	A	A	A	A	-	A	A	A	-	A	A	A	A	A	A	A	A	A	A	A	A	A	-	-	-	A	A	A	A
75	MO113	A	A	A	A	-	-	-	A	-	-	A	-	-	-	B	-	-	B	B	B	B	B	-	-	B	-	B	-	-	B	-	-	B	B	B	-	-	B	-	A	A	-	-	-	B	-	B	-
76	MO114	A	A	A	A	A	A	A	A	A	A	A	A	A	-	A	A	A	A	A	A	A	A	-	-	-	A	-	-	-	B	B	B	-	B	B	B	-	B	-	B	B	-	A	A	B	B	B	B
77	MO115	A	A	A	A	A	A	A	A	A	A	A	A	A	A	A	A	A	A	A	A	A	A	A	A	A	A	A	A	A	A	A	A	A	A	A	A	A	B	B	B	B	B	B	B	B	B	B	B
78	MO116	B	-	B	B	B	B	B	B	A	-	-	B	B	B	B	B	B	B	B	B	B	B	B	A	B	B	B	B	B	B	B	B	B	B	B	B	B	B	B	-	B	B	A	B	A	A	A	A
79	MO118	B	B	B	B	-	B	-	A	A	A	A	-	-	A	A	A	A	A	A	A	A	A	-	-	A	A	A	-	-	A	A	A	A	A	A	-	A	A	A	-	B	-	-	B	B	-	B	-
80	MO120	B	-	-	B	-	-	-	-	B	-	-	-	-	-	B	B	B	-	A	A	A	A	-	-	A	A	A	-	-	B	A	A	A	A	A	-	A	A	A	-	A	-	-	-	A	A	A	-
81	MO121	B	B	B	B	B	-	B	A	-	B	B	B	B	-	-	-	-	B	B	B	B	B	B	-	A	-	A	-	-	A	-	-	-	-	-	A	-	A	-	A	A	A	A	A	A	A	A	A
82	MO123	A	A	A	A	-	A	-	B	A	A	A	-	-	A	A	A	-	A	A	A	A	A	-	-	A	A	A	-	-	A	B	B	B	A	A	-	A	A	A	-	A	-	-	A	A	A	A	-
83	MO124	A	A	A	A	A	-	A	A	A	B	A	A	A	-	-	-	-	A	A	A	A	A	A	A	B	-	B	A	B	B	-	-	B	A	A	A	-	A	-	B	A	A	A	A	A	A	A	A
84	MO125	A	A	A	A	A	A	A	A	-	B	B	B	B	B	B	B	B	B	B	B	B	B	B	B	B	B	B	A	A	A	A	A	A	B	B	A	B	B	A	-	A	A	A	A	A	A	A	A
85	MO126	A	A	A	B	B	-	B	B	-	B	B	B	B	-	B	-	-	B	B	B	B	B	B	A	A	-	A	A	A	A	-	A	A	A	A	A	-	-	-	A	A	A	A	A	A	A	A	B
86	MO127	B	B	B	B	B	-	B	B	-	B	A	A	A	-	-	-	-	B	B	B	B	B	B	B	B	-	B	B	B	B	-	B	B	B	-	B	-	B	-	B	B	B	A	A	A	A	A	A
87	MO129	A	A	A	A	-	A	-	A	-	A	A	-	-	-	A	A	-	B	B	B	B	A	-	-	A	-	A	-	-	B	B	B	B	B	B	-	B	B	B	B	B	-	-	B	B	B	B	-
88	MO130	B	B	B	B	B	B	B	-	B	B	B	B	B	B	B	B	B	B	B	B	B	B	B	B	B	B	B	B	B	B	B	B	B	B	B	B	A	B	B	-	B	A	A	A	A	A	A	A
89	MO131	A	A	A	A	A	A	A	-	-	B	B	B	B	-	B	-	-	B	B	B	B	B	B	-	-	A	A	A	A	A	A	A	-	B	B	B	-	-	A	-	-	A	A	A	A	A	A	A
90	MO132	A	A	A	B	B	-	B	-	-	B	B	B	B	-	-	-	-	B	B	B	B	B	B	B	B	-	B	B	B	B	-	A	A	A	A	A	-	A	-	-	B	B	B	B	B	A	A	A
91	MO133	B	B	B	B	B	B	B	-	-	B	B	B	B	-	B	-	-	B	-	B	B	B	B	B	A	-	A	A	A	A	A	A	A	A	A	A	-	A	A	-	A	B	B	B	B	B	B	B
92	MO138	A	B	-	B	B	B	B	B	B	B	B	B	B	B	B	B	B	B	B	B	B	B	B	B	B	B	B	B	B	B	B	B	B	A	A	A	A	A	A	-	A	A	A	A	-	A	A	A
93	MO142	B	B	B	B	B	B	B	B	B	B	B	B	B	B	B	B	B	B	B	B	B	B	B	B	B	B	B	B	B	B	B	B	B	B	B	A	A	A	A	A	A	A	A	A	A	A	A	A
94	MO143	B	B	B	B	B	B	B	B	B	B	B	B	B	B	B	B	B	B	B	B	B	B	A	B	B	B	B	B	B	B	B	B	B	B	B	B	B	B	B	B	B	B	B	B	-	B	B	B
95	MO145	B	B	B	B	B	B	B	B	B	B	B	B	B	B	A	A	A	A	A	A	A	A	A	A	A	A	A	A	A	A	A	A	A	A	-	A	A	B	B	B	B	B	A	A	A	A	A	A
96	MO147	B	B	B	B	-	B	-	B	B	-	B	-	-	B	B	B	B	-	B	B	B	B	-	B	B	B	B	-	-	B	B	B	B	B	B	-	A	A	A	-	A	A	-	-	A	A	A	-
97	MO150	B	B	B	-	-	A	-	A	A	-	A	-	-	A	A	-	A	-	A	A	A	A	-	A	A	A	A	-	-	A	A	A	A	B	A	-	A	A	A	-	A	B	-	-	B	B	B	-
98	MO151	A	A	A	A	A	A	A	A	B	B	B	B	B	B	B	-	B	-	B	B	B	B	B	B	B	B	B	B	B	B	B	B	B	B	B	B	B	B	B	B	B	B	B	B	B	B	B	B
99	MO152	A	A	A	A	-	A	-	A	A	-	A	-	-	A	A	-	A	-	A	A	A	A	-	A	A	A	B	-	-	B	B	B	B	B	B	-	B	B	B	-	B	B	-	-	B	B	B	-
100	MO154	A	A	A	B	B	B	B	B	B	B	B	B	B	B	B	B	B	B	B	B	B	B	B	B	B	B	B	B	B	B	B	B	B	B	B	A	A	A	A	A	A	A	A	A	A	A	A	B
101	MO156	B	B	B	B	B	-	B	B	B	B	B	B	B	B	B	B	B	B	B	B	B	B	B	A	B	B	B	B	A	A	B	-	-	B	B	B	-	B	-	B	B	-	A	A	A	A	A	A
102	MO157	B	B	B	B	B	B	A	A	A	A	A	A	A	A	A	A	A	A	A	A	A	A	A	B	A	A	A	A	A	A	A	A	A	A	A	A	A	A	A	A	A	A	A	A	A	A	A	B
103	MO159	B	-	A	A	A	A	A	A	A	A	A	A	A	A	A	A	A	A	A	A	A	A	A	A	A	A	A	A	A	A	A	A	-	B	B	B	B	B	B	B	B	B	B	B	A	A	A	A
104	MO160	A	A	A	A	A	A	B	B	B	B	B	B	B	B	B	B	B	B	B	B	B	B	B	A	-	-	-	-	-	-	-	-	-	-	-	-	-	B	B	B	B	B	B	-	B	-	A	A
105	MO162	A	A	A	A	A	A	A	A	A	A	A	A	A	A	A	A	A	A	A	A	A	A	A	B	B	B	B	B	B	B	B	B	A	B	B	B	B	B	A	A	A	A	A	B	B	B	B	-
106	MO163	A	A	A	A	A	A	A	A	A	A	A	A	A	A	A	A	A	A	A	A	A	A	A	A	A	A	A	A	A	A	A	A	B	A	A	A	A	A	A	A	A	A	B	B	B	B	B	B
107	MO165	B	A	A	A	A	B	B	B	B	B	B	B	B	B	B	B	B	B	B	B	B	B	B	B	B	B	B	B	B	B	B	B	A	B	B	B	B	B	B	B	B	B	A	A	B	A	A	A
108	MO167	B	B	B	B	-	B	B	B	B	B	A	A	A	A	A	A	A	A	A	B	B	B	B	B	B	B	B	B	B	B	B	B	B	B	B	A	A	A	A	B	B	B	A	A	A	A	A	A
109	MO168	B	B	B	B	-	B	B	B	B	B	B	B	B	B	B	B	B	B	B	B	B	B	B	B	B	B	B	B	B	B	B	B	B	B	B	B	B	B	B	B	B	-	A	B	B	B	B	A
110	MO169	B	B	B	B	B	B	B	B	A	-	A	A	A	A	A	A	A	B	B	B	B	B	B	B	B	B	A	A	A	A	A	A	A	A	A	A	A	A	A	A	A	A	A	A	A	A	A	A
111	MO171	B	B	B	B	A	A	A	A	A	A	A	A	A	A	A	A	A	A	A	A	A	A	A	A	A	A	A	A	A	A	A	A	A	B	B	B	B	B	B	B	B	B	A	A	A	A	A	A
112	MO172	B	B	B	B	B	B	B	A	A	A	A	A	B	B	B	B	B	B	B	B	B	B	B	B	B	B	B	B	B	B	B	B	B	B	B	B	B	B	B	B	B	B	B	B	B	A	A	A
113	MO174	-	-	-	A	A	A	B	B	B	B	B	B	B	B	B	B	B	B	-	B	-	B	B	A	A	A	A	A	A	A	A	B	B	B	B	B	B	B	B	B	B	B	B	B	B	B	B	B
114	MO176	B	B	-	B	B	A	-	A	A	A	A	A	A	A	A	A	A	A	A	A	B	B	A	A	A	A	A	-	A	A	A	A	A	A	A	A	A	B	B	B	B	A	-	-	A	A	A	A
115	MO177	A	A	-	B	B	B	B	B	B	B	B	B	B	B	B	B	B	-	B	B	B	B	B	B	B	B	B	B	A	A	A	A	A	A	A	A	A	A	A	-	A	B	B	B	B	B	B	B
116	MO178	A	A	A	A	-	A	-	B	B	-	-	-	-	-	-	-	-	-	A	-	-	B	-	-	-	-	A	-	-	A	A	A	A	B	B	-	B	B	B	-	B	B	-	-	A	A	A	-
117	MO180	A	A	A	A	A	A	A	A	A	A	A	A	A	A	A	A	A	B	B	B	B	A	A	A	A	A	A	A	A	A	A	A	A	A	A	A	A	A	A	A	A	A	A	A	A	A	A	B
118	MO181	A	A	A	A	B	B	B	B	B	B	B	B	B	B	B	B	B	B	B	B	B	B	B	B	B	B	B	B	B	B	B	B	B	B	B	B	B	B	B	B	B	B	B	B	B	B	B	B
119	MO185	A	A	A	A	A	A	-	B	-	-	A	A	A	A	A	A	A	A	A	A	A	A	A	A	A	A	A	-	A	A	A	B	A	A	A	A	B	B	B	B	B	B	-	-	B	B	B	B
120	MO187	A	A	A	A	-	A	-	A	A	-	A	-	-	B	B	B	B	-	B	B	B	B	-	B	B	B	B	-	-	B	B	B	B	B	B	-	B	B	B	-	B	B	-	-	B	-	A	-
121	MO188	B	B	B	B	B	B	B	B	B	B	B	B	B	B	B	B	B	B	B	B	B	B	B	B	B	B	A	-	-	A	A	A	A	A	A	A	A	B	B	B	B	B	A	A	A	A	A	A
122	MO189	A	A	A	A	-	A	A	A	A	A	B	B	B	B	B	B	B	B	B	B	B	B	B	B	B	B	B	B	-	B	B	B	B	B	B	B	B	B	B	B	B	B	B	B	B	B	B	B
123	MO191	A	A	A	A	A	A	A	A	A	A	A	A	A	A	A	A	B	A	A	A	A	A	A	A	A	A	A	A	A	A	A	A	A	A	A	A	A	A	A	A	A	A	A	B	B	B	A	A
124	MO192	A	A	A	A	-	A	A	A	A	A	A	-	-	A	A	A	B	B	B	B	B	B	-	B	B	B	B	B	-	B	B	B	B	B	B	-	B	B	B	B	B	B	B	B	B	B	B	-
125	MO194	A	A	A	A	A	A	A	A	A	A	A	A	A	A	A	A	-	A	A	B	B	B	B	B	B	B	B	B	B	B	B	B	B	B	B	B	B	B	B	B	B	A	B	B	A	A	A	A
126	MO195	A	A	A	-	-	A	A	A	B	B	B	B	B	B	B	B	-	B	B	B	B	B	B	B	B	B	B	B	B	B	B	B	B	B	B	B	B	B	B	B	B	B	B	B	B	B	B	B
127	MO196	A	A	B	-	B	B	B	B	B	B	A	A	A	A	A	A	-	B	B	B	B	B	B	B	B	B	B	B	B	B	B	B	B	A	A	A	A	-	A	A	A	A	B	B	B	B	B	B
128	MO197	A	A	A	A	A	A	B	B	B	B	B	-	B	B	B	B	-	B	B	B	B	B	B	B	B	B	B	B	B	B	B	B	B	B	B	B	B	B	B	B	B	B	A	A	A	A	A	A
129	MO198	B	B	B	B	-	B	B	B	B	B	A	A	A	A	A	A	A	A	A	A	A	A	A	A	A	A	A	A	A	A	A	A	A	A	A	A	A	A	A	A	A	A	A	A	A	A	A	A
130	MO199	B	B	B	B	B	B	A	B	A	A	B	B	B	B	B	B	B	B	B	B	B	B	B	B	B	B	B	B	B	B	B	B	B	B	B	B	B	B	B	B	B	A	A	A	A	A	A	A
131	MO200	B	B	B	B	-	B	-	A	A	-	A	-	-	A	A	A	A	-	A	A	A	A	-	A	A	A	A	-	-	A	A	A	A	B	B	-	B	B	B	-	B	B	-	-	A	A	A	-
132	MO201	B	B	B	B	B	B	B	A	A	A	A	A	A	A	A	A	A	A	A	A	A	A	A	A	A	A	A	A	A	A	A	A	A	A	A	A	A	B	A	A	-	B	B	B	B	B	B	B
133	MO205	B	-	A	B	-	-	-	-	A	-	A	-	-	-	B	-	-	-	A	-	-	-	-	B	A	A	A	-	-	A	B	B	A	A	A	-	A	A	A	-	A	B	-	-	A	A	A	-
134	MO206	B	B	A	A	A	A	A	-	A	A	A	A	A	A	A	A	A	A	A	A	A	A	A	B	B	B	B	B	B	B	A	A	A	A	A	A	A	A	A	A	A	A	A	A	A	A	A	A
135	MO208	B	B	B	B	B	B	B	B	B	B	B	B	B	B	B	B	B	A	A	A	A	A	A	A	A	A	A	A	A	A	A	A	A	A	A	A	A	A	A	A	A	A	A	A	A	A	A	A
136	MO209	B	-	B	B	B	B	B	B	B	B	-	B	B	B	B	B	B	B	B	B	B	A	A	A	A	A	A	A	A	A	B	B	B	B	B	B	B	B	B	-	A	A	A	A	A	A	A	A
137	MO210	B	B	B	B	B	B	B	B	A	A	A	A	A	A	A	A	A	A	A	A	A	A	A	A	A	A	A	A	A	A	A	A	A	A	A	A	A	B	B	B	B	B	B	B	B	B	B	B
138	MO213	A	A	B	B	B	-	B	B	B	B	B	B	B	B	-	B	B	B	B	B	B	B	B	B	B	B	B	B	B	A	B	B	B	B	B	B	B	B	-	A	A	A	A	A	A	A	A	A
139	MO214	A	A	A	A	A	A	A	A	A	A	B	B	B	B	B	B	B	B	B	B	B	B	B	B	B	B	B	B	B	B	B	B	B	B	B	B	B	B	B	B	B	B	B	B	B	B	B	B
140	MO215	A	A	B	B	B	B	B	B	-	B	B	B	B	B	B	B	B	B	B	B	B	B	B	B	B	B	B	B	B	B	B	B	B	B	B	B	B	B	B	B	B	B	B	B	B	B	B	B
141	MO216	B	B	B	B	B	B	B	B	B	B	B	B	B	B	B	-	B	B	B	B	B	B	B	B	B	B	A	A	A	A	A	A	A	A	A	A	A	-	A	A	A	A	A	A	A	A	A	A
142	MO218	A	A	A	A	A	A	A	A	A	A	A	A	A	A	A	A	A	A	A	A	A	A	A	-	B	B	B	B	B	B	A	A	A	A	A	A	A	A	A	A	A	A	A	A	A	A	A	A
143	MO219	B	B	B	B	B	B	B	B	B	B	B	B	B	B	B	B	B	B	B	B	B	B	B	B	B	B	B	B	A	A	A	A	A	A	A	A	A	A	A	-	A	B	B	B	B	B	B	B
144	MO220	A	A	A	A	A	A	A	B	B	B	B	B	B	B	B	B	B	B	B	B	B	B	B	A	A	A	A	A	A	A	A	A	A	A	A	A	A	A	A	A	A	A	A	A	A	A	A	A
145	MO222	A	A	A	A	A	A	A	A	A	A	B	B	B	B	B	B	B	B	B	B	B	B	B	B	B	B	B	B	B	B	B	B	A	A	A	A	A	A	A	A	A	A	A	A	A	A	A	A
146	MO223	B	A	-	A	A	A	A	A	A	A	A	A	A	A	A	A	B	A	A	A	A	A	A	A	A	A	A	A	A	A	B	B	B	B	B	B	B	B	B	B	B	A	A	A	A	A	A	A
147	MO225	B	B	A	B	B	B	B	B	B	B	B	B	B	B	B	B	B	B	B	B	B	B	B	B	B	B	B	B	B	B	B	B	B	B	B	B	B	B	B	B	B	B	B	B	A	-	-	B
148	MO228	A	A	A	A	A	A	A	-	A	A	A	A	A	A	A	A	-	B	B	B	B	B	A	A	A	A	A	A	A	A	A	A	A	A	A	A	B	B	B	B	B	B	B	B	A	B	B	B
149	MO229	A	A	B	B	B	B	B	B	B	B	B	B	B	B	B	A	A	A	A	A	A	A	A	A	A	A	A	A	A	A	B	B	B	B	B	B	B	B	B	B	B	B	B	B	B	B	B	B
150	MO230	B	-	B	B	B	B	B	B	A	A	A	A	A	A	A	A	A	-	A	A	-	A	A	A	A	A	A	A	A	A	A	A	A	B	A	A	A	A	A	A	A	B	B	B	B	B	B	B
151	MO232	A	A	A	A	-	A	-	-	A	A	A	-	-	B	B	B	B	B	B	B	B	B	-	-	B	B	B	-	-	A	A	A	A	A	A	-	A	A	A	A	A	-	-	A	A	A	A	-
152	MO233	A	A	B	B	B	B	B	B	B	B	B	B	B	B	B	B	B	-	B	B	B	B	B	B	B	B	B	B	A	A	A	A	A	A	A	A	A	A	A	-	A	B	B	B	B	-	B	B
153	MO236	-	-	A	A	A	A	A	A	B	B	B	B	B	B	B	B	B	-	-	B	B	B	B	B	B	B	B	B	B	B	B	B	B	B	B	B	B	A	A	-	A	A	A	A	A	A	A	A
154	MO237	B	B	A	A	A	A	A	A	A	A	A	A	A	A	A	A	A	-	A	A	A	A	A	A	A	A	B	B	B	B	B	B	B	B	B	B	B	A	A	-	A	A	A	A	A	A	A	A
155	MO238	A	A	A	A	A	A	A	A	A	A	A	A	A	A	A	A	A	-	A	A	A	A	A	A	A	A	A	A	A	A	A	A	A	A	A	A	A	A	A	A	A	A	A	A	A	A	A	A
156	MO240	A	A	-	A	A	A	A	A	B	B	B	B	B	B	B	B	B	-	A	-	-	B	-	-	-	-	B	B	B	B	B	B	A	A	A	A	A	A	A	A	A	A	A	B	B	B	B	A
157	MO241	A	A	A	A	A	A	A	A	A	A	A	A	-	A	A	A	A	-	A	A	A	A	A	A	A	A	A	A	A	A	A	A	A	A	A	A	A	A	A	A	A	A	A	A	A	A	A	A
158	MO244	A	A	A	A	A	A	B	B	B	B	B	B	B	B	B	B	B	B	-	B	B	B	B	B	B	B	B	B	B	B	B	B	A	A	A	A	A	B	B	-	B	B	B	B	B	B	B	B
159	MO248	A	A	A	A	A	A	B	B	B	B	B	B	A	A	A	A	A	A	A	A	A	A	A	A	A	A	A	A	A	A	A	A	A	A	A	A	A	A	A	A	A	A	A	A	A	A	A	A
160	MO256	B	B	B	B	-	B	-	B	A	-	A	-	-	A	A	A	-	A	A	A	A	A	-	-	B	B	B	-	-	B	B	B	B	A	A	-	B	B	B	B	B	-	-	-	B	B	B	-
161	MO258	A	A	A	A	-	A	-	A	A	-	A	-	-	A	A	A	-	A	A	A	A	A	-	-	A	A	A	-	-	A	A	A	A	A	A	-	A	A	A	A	A	-	-	-	A	A	A	-
162	MO262	B	B	A	A	A	A	A	A	A	-	A	A	A	A	A	A	-	A	A	A	A	A	A	A	A	A	A	A	A	A	A	A	A	A	A	A	A	A	A	A	A	A	A	A	A	A	A	A
163	MO263	B	B	B	B	B	B	B	B	B	A	A	A	A	A	A	A	-	A	A	A	A	A	A	A	A	A	A	A	A	A	A	A	A	A	A	A	A	A	A	A	A	A	A	A	B	-	B	-
164	MO264	A	A	A	A	B	B	B	B	B	B	B	B	B	B	B	B	-	B	B	B	B	B	B	B	B	B	B	B	B	B	-	B	-	-	-	A	A	B	B	B	B	B	-	-	A	-	-	-
165	MO265	-	A	A	A	A	A	A	A	A	A	B	B	B	B	B	B	B	B	-	B	B	B	B	B	B	B	B	B	B	B	B	B	A	A	A	A	A	A	A	A	A	A	A	A	A	A	-	A
166	MO266	A	A	A	A	A	A	A	A	A	-	A	A	A	A	A	A	-	A	A	A	A	A	A	A	A	A	A	A	A	A	A	A	A	A	A	A	A	A	A	A	A	A	A	A	A	A	A	A
167	MO267	A	A	A	A	A	A	A	A	A	A	B	B	B	B	B	B	B	B	B	B	B	B	B	B	B	B	B	B	B	B	B	B	B	B	B	B	B	B	B	-	B	B	B	B	B	B	B	B
168	MO269	B	B	B	B	B	B	B	-	B	B	B	B	B	B	B	B	B	B	B	B	B	B	B	B	B	B	B	B	B	B	B	B	B	B	B	B	B	A	A	A	A	A	A	A	A	A	A	A
169	MO270	B	B	B	B	B	B	B	B	B	B	B	B	B	B	B	B	B	B	B	B	B	B	B	B	B	B	A	A	A	A	A	A	A	B	B	B	B	B	B	B	B	B	A	A	A	A	A	A
170	MO271	B	B	B	A	A	A	A	B	B	B	B	B	B	B	B	B	B	B	B	B	B	B	B	B	B	B	B	B	B	B	B	B	B	B	B	B	B	B	B	B	A	A	A	A	A	A	A	A
171	MO272	B	B	B	B	-	B	B	A	A	A	A	-	-	A	A	A	A	A	A	-	A	B	-	A	A	A	A	A	-	A	A	A	A	A	A	-	A	A	A	A	A	A	B	B	B	B	B	-
172	MO274	A	A	A	A	A	A	A	-	A	A	A	A	A	A	A	A	A	A	A	A	A	A	A	A	A	A	A	A	A	A	A	A	A	A	A	A	A	A	A	A	A	A	B	B	B	B	B	B
173	MO275	B	B	B	B	B	B	B	B	B	B	B	B	B	B	B	B	B	B	B	B	B	B	B	B	B	B	B	B	B	B	B	B	B	B	B	B	B	B	B	B	B	B	A	A	A	A	A	A
174	MO276	A	A	A	A	A	A	A	A	A	A	A	A	A	A	A	A	A	A	A	A	A	A	A	A	A	A	A	A	A	A	A	A	A	A	A	A	A	A	A	A	A	B	B	B	B	B	B	B
175	MO277	A	A	A	A	A	A	B	B	B	B	B	B	-	B	B	B	B	B	B	B	B	B	-	B	B	B	A	A	A	A	A	A	A	A	A	A	A	-	A	A	A	A	A	A	A	A	A	A
176	MO279	A	A	A	A	B	B	A	B	A	A	A	A	A	A	A	A	A	B	B	B	B	B	B	B	B	B	B	B	B	B	B	B	B	B	B	B	B	B	B	B	B	A	A	A	A	A	A	A
177	MO280	A	A	-	A	A	A	B	A	B	B	B	B	B	B	B	B	B	B	B	B	B	B	B	B	B	B	B	B	B	B	B	B	B	B	B	B	B	B	B	B	B	B	B	B	B	B	B	A
178	MO281	B	B	-	B	-	B	-	B	B	B	B	-	-	B	B	B	B	B	A	A	A	A	-	-	A	A	A	-	-	A	B	B	B	B	B	-	B	B	A	-	A	-	-	A	A	A	A	-
179	MO282	A	A	A	A	B	B	A	B	B	B	B	B	B	B	B	B	B	B	B	B	B	B	B	-	-	B	-	-	B	B	B	B	B	B	B	B	B	B	B	B	B	B	B	B	B	B	B	B
180	MO284	B	B	B	B	B	B	A	B	B	B	B	B	B	B	B	B	B	B	B	B	B	B	B	B	B	B	B	B	B	B	B	B	A	A	A	A	B	B	B	B	B	B	B	B	B	B	B	B
181	MO286	B	B	B	B	-	A	-	A	A	A	A	-	-	A	A	A	A	A	A	A	A	A	-	-	A	A	A	-	-	A	A	A	A	A	A	-	A	A	A	A	B	-	-	-	B	B	B	-
182	MO287	A	A	A	A	A	B	A	A	B	A	A	A	A	B	B	B	B	A	A	A	A	A	A	A	A	A	B	B	B	B	A	B	B	B	B	B	A	B	B	B	B	B	-	-	A	A	A	A
183	MO288	A	A	A	A	A	A	B	B	B	B	B	B	B	B	B	B	B	-	B	B	A	B	B	A	A	A	A	A	A	A	B	B	B	B	B	B	A	B	B	B	B	B	B	B	B	B	B	-
184	MO289	A	A	A	A	B	B	B	B	B	B	B	B	B	B	B	B	B	B	B	B	B	B	B	-	B	B	B	B	B	B	A	A	A	A	A	A	A	B	B	B	B	A	A	A	A	A	A	A
185	MO292	A	A	A	B	B	B	B	B	B	B	B	B	B	B	B	B	B	B	B	B	B	B	B	B	B	B	B	B	B	B	B	B	B	B	B	B	B	B	B	A	A	B	B	B	B	B	B	B
186	MO295	B	B	-	B	B	B	B	B	B	B	B	B	B	B	B	B	B	B	B	A	A	A	A	B	B	B	B	B	B	B	B	B	B	A	A	B	B	B	B	B	A	A	A	A	A	A	A	A
187	MO296	A	A	A	A	A	A	B	B	B	B	B	B	B	B	B	B	B	B	B	B	B	B	B	B	B	B	B	B	B	B	B	B	B	B	B	B	B	B	A	A	A	A	A	A	A	A	A	A
188	MO297	B	B	B	B	B	B	B	B	B	B	B	B	B	B	B	B	B	B	B	B	B	B	B	B	B	B	B	B	B	B	B	B	B	B	B	B	A	A	A	A	A	A	A	A	A	A	A	A
189	MO298	B	B	B	B	B	B	B	-	B	B	B	B	B	B	B	B	B	B	B	B	B	B	B	B	B	B	B	B	B	B	B	B	B	B	B	B	B	B	B	B	B	B	A	A	A	A	A	A
190	MO300	A	A	A	A	A	A	A	A	B	B	B	B	B	B	B	B	B	B	A	A	A	A	A	A	A	A	A	A	A	A	B	B	B	A	B	B	B	B	A	A	-	A	A	A	A	A	A	A
191	MO302	A	A	A	A	B	A	A	A	A	A	A	A	A	A	A	A	A	A	A	A	A	A	A	A	A	A	A	A	A	A	B	A	A	-	A	A	B	-	A	A	A	A	A	A	B	B	B	B
192	MO303	B	B	B	B	-	B	-	A	A	A	A	A	A	A	A	A	A	A	A	A	A	A	A	A	A	A	A	A	A	A	A	A	A	A	A	A	A	-	A	A	A	A	A	A	A	A	A	A
193	MO304	B	B	A	B	B	-	A	B	-	B	B	B	A	A	A	A	A	B	B	B	B	B	B	B	B	B	A	A	A	A	A	A	A	A	A	A	A	-	A	A	A	A	A	A	A	A	A	B
194	MO305	B	B	B	B	A	A	A	A	B	B	A	A	A	A	A	A	A	A	A	A	A	A	A	A	A	A	A	A	A	A	A	A	A	A	A	A	A	-	A	A	A	A	B	B	B	B	B	B
195	MO307	A	A	A	A	-	A	-	A	A	-	A	-	-	A	A	A	A	-	A	A	B	A	-	A	A	A	A	-	-	B	B	B	-	B	B	-	B	B	B	-	B	B	-	-	B	B	B	-
196	MO308	A	A	A	A	A	A	A	A	A	A	A	A	A	A	A	A	A	A	-	A	A	A	-	A	A	A	A	A	A	A	A	A	A	A	A	-	A	A	A	-	-	A	A	A	A	A	A	A
197	MO309	B	B	B	B	B	B	B	B	B	B	B	B	B	B	B	B	B	B	B	B	B	B	B	B	B	B	B	B	A	A	A	A	A	A	A	A	A	A	A	-	-	B	A	A	A	A	A	A
198	MO310	B	B	B	B	B	B	B	B	B	B	B	B	B	B	B	B	B	B	B	B	B	B	B	B	B	B	B	B	B	B	B	B	B	B	B	B	B	B	B	B	B	B	B	B	B	B	B	-
199	MO311	-	-	A	A	-	B	-	B	B	B	B	A	A	B	B	B	B	B	B	B	B	B	B	A	A	A	A	A	A	A	A	A	A	A	A	A	A	-	A	A	-	A	A	B	B	B	A	-
200	MO313	A	A	A	A	A	A	-	A	A	A	A	A	A	A	A	A	A	A	A	A	A	A	A	-	-	-	A	A	A	A	A	A	A	A	A	A	A	B	B	B	B	B	B	B	B	B	B	B
201	MO314	B	B	B	B	B	B	-	B	B	B	B	B	B	B	B	B	B	B	-	B	B	B	B	B	B	B	A	A	A	A	A	A	A	A	A	A	A	A	A	A	A	A	A	A	A	A	A	B
202	MO315	B	B	B	B	A	B	B	B	B	B	B	B	B	B	B	B	B	B	B	B	B	B	B	A	A	A	A	A	A	A	A	A	A	A	A	A	A	A	B	B	B	B	A	A	A	A	A	A
203	MO317	A	B	A	A	-	A	-	A	-	A	A	A	B	B	B	B	B	B	B	-	B	B	B	B	B	B	B	A	A	A	A	A	A	A	A	A	A	A	A	A	A	A	A	-	A	A	A	B
204	MO318	B	B	B	B	-	B	-	A	A	-	A	-	-	A	A	A	A	-	A	A	A	A	-	A	A	A	A	-	-	A	A	A	A	A	A	-	A	A	A	-	A	A	-	-	A	A	A	-
205	MO321	A	A	A	A	B	B	B	B	B	B	B	B	B	B	B	B	B	B	B	B	B	B	B	B	B	B	B	B	B	B	B	B	B	B	B	B	B	B	B	B	B	A	A	A	A	A	A	A
206	MO322	A	A	A	A	A	A	A	A	A	A	A	A	A	A	A	A	-	A	A	A	A	A	A	A	A	A	A	A	A	A	A	A	A	A	A	A	B	B	B	B	B	B	A	A	A	A	A	B
207	MO323	B	B	B	B	B	B	B	B	B	B	B	-	B	B	B	B	B	B	B	B	B	B	B	-	B	B	B	B	B	B	B	B	B	B	B	B	B	B	B	B	B	B	A	A	A	A	A	A
208	MO325	A	A	A	A	A	A	A	A	A	A	A	A	A	A	A	A	A	B	B	B	B	B	B	B	B	B	A	A	A	A	A	A	A	A	A	A	A	A	A	A	A	B	B	B	B	B	B	B
209	MO326	B	B	B	B	B	B	B	A	A	A	A	A	A	A	B	B	B	B	B	B	B	B	B	B	B	B	B	B	B	B	B	B	B	B	B	B	B	B	B	B	B	B	B	B	B	B	B	B
210	MO327	-	B	B	B	B	-	-	B	B	B	B	B	B	B	-	B	B	B	-	B	B	B	B	B	B	B	-	B	B	B	B	B	B	B	B	B	B	B	-	B	B	B	B	B	B	A	B	B
211	MO328	A	A	A	A	A	A	A	A	A	A	A	A	A	A	A	A	-	A	A	A	A	A	A	A	A	A	A	B	B	B	B	B	B	A	B	B	A	A	A	-	A	A	A	A	A	A	A	A
212	MO331	B	B	B	B	B	A	A	A	-	A	A	A	A	A	A	A	-	-	A	A	-	A	A	A	A	A	A	A	A	A	A	A	A	A	A	A	A	A	A	-	A	A	A	A	A	A	A	B
213	MO334	A	A	A	B	B	B	B	B	B	B	B	B	B	B	B	B	B	B	B	A	A	A	A	A	A	A	A	A	A	A	A	A	A	A	A	A	A	B	A	A	-	B	B	B	B	B	B	B
214	MO335	A	A	B	B	B	B	B	B	B	B	B	B	B	B	B	B	B	B	-	B	B	B	B	B	B	B	B	B	B	B	A	A	A	A	A	A	A	B	B	B	B	B	B	B	B	B	B	B
215	MO337	B	B	B	B	B	B	B	B	B	B	B	B	A	A	A	A	A	B	B	B	B	B	B	B	B	B	B	B	B	B	B	B	-	B	B	-	B	B	B	B	B	B	B	B	B	-	-	A
216	MO338	B	B	B	B	-	B	-	A	A	-	A	-	-	A	A	A	A	-	A	A	A	A	-	A	A	A	A	-	-	A	A	B	A	A	A	-	A	A	A	-	A	A	-	-	A	A	A	-
217	MO340	A	A	A	A	A	A	A	A	A	A	B	B	B	B	B	B	B	B	B	B	B	B	B	B	B	B	B	B	B	B	B	A	B	A	A	A	A	A	A	A	A	B	B	B	B	B	B	B
218	MO341	B	-	A	A	A	A	A	A	A	A	A	A	A	A	A	A	A	A	A	A	A	A	A	A	A	A	A	B	B	B	B	B	B	B	B	B	B	B	B	B	B	B	B	A	A	-	A	B
219	MO342	A	A	A	A	A	A	A	A	A	A	A	A	A	A	A	A	A	A	A	A	A	A	B	B	B	B	-	B	B	B	B	B	B	B	B	A	A	B	B	A	A	A	A	A	A	-	A	A
220	MO344	A	A	A	A	A	A	A	A	A	A	A	A	A	A	A	A	A	A	A	A	A	A	A	A	A	A	A	A	B	A	A	A	A	B	B	A	B	B	B	B	A	A	A	B	B	-	B	A
221	MO345	B	B	B	B	B	B	B	A	A	A	A	A	A	A	A	A	A	A	A	A	A	A	A	A	A	A	A	B	B	B	B	A	B	B	B	B	B	B	B	B	B	B	B	B	B	B	B	B
222	MO346	-	A	A	B	B	B	B	B	B	B	B	B	B	B	B	B	B	B	-	B	B	B	B	B	B	B	B	B	B	B	B	A	B	B	B	B	B	B	B	B	B	B	B	B	B	-	B	B
223	MO351	A	A	A	A	A	A	A	B	A	A	A	A	A	A	A	A	A	-	A	A	A	A	A	A	A	A	A	B	B	B	A	B	A	A	A	A	A	A	A	A	A	A	A	A	A	A	A	A
224	MO352	A	A	A	A	A	A	A	A	A	A	A	A	A	A	A	-	A	A	A	A	A	A	A	A	A	A	A	B	B	B	B	A	B	-	A	A	A	B	A	A	A	B	B	B	A	A	A	A
225	MO353	A	A	A	A	A	A	A	A	A	A	A	A	A	-	A	A	A	A	A	A	A	A	A	A	A	A	A	B	B	B	A	A	-	B	B	B	B	B	B	B	B	B	B	B	B	B	B	B
226	MO354	A	A	A	A	B	-	-	A	A	A	A	A	-	-	B	-	B	-	A	-	A	B	A	B	B	B	B	B	B	B	B	B	A	A	A	A	A	A	A	-	A	A	A	A	A	A	A	A
227	MO355	B	B	B	B	B	B	B	B	B	B	B	B	B	B	B	B	B	B	B	B	B	B	B	B	B	B	B	B	B	B	B	A	A	A	A	B	A	A	A	A	A	B	A	A	A	A	A	A
228	MO357	B	B	B	B	B	B	B	B	B	B	B	B	B	B	B	B	B	B	B	B	B	B	B	B	B	B	B	B	B	B	B	A	B	B	B	A	B	B	B	B	B	B	A	A	A	A	A	A
229	MO358	A	A	A	A	-	A	A	A	A	A	A	A	A	A	A	A	A	A	A	A	A	A	A	A	A	A	A	A	A	A	B	B	B	B	A	B	A	A	B	B	B	B	B	B	B	B	B	B
230	MO360	A	A	A	B	B	B	B	B	B	B	B	B	B	B	B	B	B	B	-	B	B	B	B	B	B	B	B	B	B	B	B	B	A	A	A	A	B	B	B	B	B	B	A	A	A	A	A	A
231	MO362	B	B	B	B	-	-	-	A	A	A	A	-	-	B	-	-	-	A	A	A	A	A	-	-	A	A	A	-	-	A	A	A	A	A	A	-	A	A	A	A	A	-	-	-	A	A	-	-
232	MO364	B	B	A	A	A	A	B	B	B	B	B	B	B	B	B	-	-	-	B	B	B	B	-	B	B	B	B	B	B	B	B	A	B	A	A	B	B	B	B	B	B	B	B	B	B	B	B	A
233	MO365	-	A	B	A	A	A	B	-	B	B	B	B	B	B	B	B	B	-	B	B	B	B	-	B	B	B	B	B	A	A	A	B	A	A	A	A	A	-	A	-	A	B	B	B	-	B	B	B
234	MO368	B	B	B	B	B	B	B	B	A	B	B	B	B	B	B	B	B	B	B	B	B	B	B	B	B	B	B	B	B	B	B	B	B	B	B	B	B	B	A	A	B	A	A	A	A	A	A	A
235	MO369	A	A	A	A	A	-	-	B	-	A	A	A	B	-	-	B	-	B	-	B	B	B	B	B	B	A	-	A	A	A	-	A	A	A	A	A	A	-	B	A	A	A	A	A	A	A	A	A
236	MO372	-	A	A	B	B	B	-	B	B	-	B	B	B	B	B	B	B	B	B	B	B	B	-	-	B	B	B	-	B	B	B	B	B	B	A	A	A	A	A	A	B	-	-	-	B	B	B	B
237	MO378	-	-	-	-	A	B	B	B	-	B	A	A	A	A	A	A	-	A	A	B	B	B	-	-	B	B	B	B	B	B	B	B	B	B	B	B	B	B	B	B	B	-	A	A	A	A	A	A
238	MO379	A	A	A	A	A	A	A	A	A	A	A	A	A	A	A	A	-	A	A	A	A	A	A	-	A	A	A	A	A	A	A	A	A	A	A	A	A	B	B	B	B	-	B	B	B	B	B	B
239	MO380	A	A	A	A	A	A	A	B	A	A	B	A	A	B	B	B	-	-	A	A	A	A	A	-	-	A	A	A	A	B	B	B	-	A	A	A	A	A	A	-	B	-	A	A	A	-	-	A
240	MO381	B	-	A	B	-	-	-	A	-	-	A	-	-	-	-	-	-	-	A	A	A	A	-	-	A	A	A	-	-	A	-	A	A	A	A	-	-	A	-	-	-	-	-	-	A	A	A	-
241	MO382	A	A	A	A	A	A	A	B	-	B	B	B	B	B	B	B	-	B	B	B	B	A	A	-	B	B	B	B	B	B	B	B	A	A	A	A	A	A	A	A	A	-	A	B	B	B	B	B
242	MO383	B	B	A	A	A	A	A	A	A	A	A	A	A	A	A	A	-	-	A	A	A	A	A	-	A	A	A	A	A	A	A	A	A	A	A	A	A	A	A	A	A	-	A	A	A	B	A	A
243	MO384	B	B	B	B	B	B	B	A	-	B	B	B	B	B	B	B	-	-	B	B	B	B	B	-	-	A	A	A	A	A	A	A	A	A	A	A	A	A	A	A	A	-	A	A	A	B	A	A
[truncated: 1,291 more columns]
