# Supplementary material for: QTL Mapping of Low-Temperature Germination Ability in the Maize IBM Syn4 RIL Population
Source: PLoS One. 2016 Mar 31;11(3):e0152795. doi: 10.1371/journal.pone.0152795 (PMC4816396; doi:10.1371/journal.pone.0152795)
Supplement: S3 Table — (XLSX) [file pone.0152795.s013.xlsx]

## Sheet: A list of predicted genes
QTL	Peak position (cM)	Nearest marker	GC start (cM)	GC end (cM)	PC start (bp)	PC end (bp)	Gene_Start	Gene_end	Gene_ID	Biotype	Annotation
qOTGR5-1	246.41	umc1	246.4	246.9	60994667	64729128	64355448	64361154	AC190909.3_FG003	biotype=protein_coding	#N/A
qLTGR5-1	246.41	umc1	246.4	246.9	60994667	64729128	60989868	60995817	GRMZM2G158136	biotype=protein_coding	description=Uncharacterized protein [Source:UniProtKB/TrEMBL%3BAcc:C0PIH1]
qLTPRL5-1	246.41	umc1	246.4	246.9	60994667	64729128	60995044	60995804	GRMZM2G457125	biotype=protein_coding	logic_name=genebuilder::
							60996709	60997630	GRMZM2G158131	biotype=protein_coding	description=Putative uncharacterized protein [Source:UniProtKB/TrEMBL%3BAcc:B6TMV1]
							60996943	60997800	GRMZM2G457100	biotype=protein_coding	#N/A
							60998091	61000359	GRMZM2G158103	biotype=protein_coding	description=Uncharacterized protein [Source:UniProtKB/TrEMBL%3BAcc:B6TH28]
							61000822	61004391	GRMZM2G158045	biotype=protein_coding	description=Uncharacterized protein [Source:UniProtKB/TrEMBL%3BAcc:B4FF95]
							61062176	61063244	GRMZM2G373420	biotype=protein_coding	description=Uncharacterized protein [Source:UniProtKB/TrEMBL%3BAcc:B6TLH7]
							61064088	61064171	GRMZM2G526198	biotype=transposable_element	#N/A
							61072911	61076153	GRMZM2G153987	biotype=protein_coding	logic_name=genebuilder::
							61076407	61076598	GRMZM5G845427	biotype=protein_coding	logic_name=genebuilder::
							61104443	61107781	GRMZM5G823891	biotype=protein_coding	description=Uncharacterized protein [Source:UniProtKB/TrEMBL%3BAcc:B4FC54]
							61108953	61111308	GRMZM2G409432	biotype=transposable_element	#N/A
							61152311	61154729	GRMZM2G454522	biotype=transposable_element	#N/A
							61166215	61167296	GRMZM2G064944	biotype=protein_coding	#N/A
							61207427	61207917	GRMZM2G417572	biotype=transposable_element	#N/A
							61210979	61215122	GRMZM2G075844	biotype=protein_coding	description=Uncharacterized protein [Source:UniProtKB/TrEMBL%3BAcc:B4FED8]
							61219145	61220115	GRMZM2G527920	biotype=transposable_element	#N/A
							61220707	61221202	GRMZM2G075834	biotype=transposable_element	#N/A
							61221790	61227520	GRMZM2G075257	biotype=protein_coding	description=Protein BRE%3B Uncharacterized protein [Source:UniProtKB/TrEMBL%3BAcc:B4FTI4]
							61228811	61235319	GRMZM2G075027	biotype=protein_coding	description=Uncharacterized protein [Source:UniProtKB/TrEMBL%3BAcc:B4FDH1]
							61236020	61236433	AC213844.3_FG004	biotype=protein_coding	#N/A
							61401586	61404098	GRMZM2G461791	biotype=protein_coding	logic_name=genebuilder::
							61427562	61429080	GRMZM2G417435	biotype=protein_coding	#N/A
							61428072	61428911	GRMZM2G417454	biotype=protein_coding	logic_name=genebuilder::
							61429411	61432376	GRMZM2G116796	biotype=transposable_element	#N/A
							61499137	61499436	GRMZM5G887075	biotype=transposable_element	#N/A
							61502550	61503327	GRMZM5G833670	biotype=transposable_element	#N/A
							61514481	61514972	AC190922.3_FG007	biotype=protein_coding	logic_name=fgenesh::
							61523860	61524821	GRMZM2G399136	biotype=protein_coding	description=Chaperone protein dnaJ 11 [Source:UniProtKB/TrEMBL%3BAcc:B6SUM8]
							61525645	61527416	GRMZM2G541730	biotype=protein_coding	logic_name=genebuilder::
							61527567	61536486	GRMZM2G399073	biotype=protein_coding	description=Uncharacterized protein [Source:UniProtKB/TrEMBL%3BAcc:B8A0P3]
							61537467	61538069	AC190922.3_FG003	biotype=protein_coding	#N/A
							61670412	61673965	GRMZM2G300133	biotype=protein_coding	logic_name=genebuilder::
							61674461	61677927	GRMZM2G300135	biotype=protein_coding	description=Senescence-associated protein 12%3B Uncharacterized protein [Source:UniProtKB/TrEMBL%3BAcc:B6UCD3]
							61695737	61695933	GRMZM2G482527	biotype=transposable_element	#N/A
							61696485	61700292	GRMZM2G000171	biotype=protein_coding	description=BZIP transcription factor%3B Uncharacterized protein [Source:UniProtKB/TrEMBL%3BAcc:B4FT66]
							61749837	61749935	GRMZM2G536030	biotype=transposable_element	#N/A
							61754706	61755022	GRMZM2G536058	biotype=pseudogene	#N/A
							61801099	61803656	GRMZM2G069923	biotype=protein_coding	description=Uncharacterized protein [Source:UniProtKB/TrEMBL%3BAcc:C0PFE9]
							61802652	61803233	GRMZM5G811851	biotype=protein_coding	#N/A
							61837656	61842314	GRMZM2G069970	biotype=protein_coding	description=Uncharacterized protein [Source:UniProtKB/TrEMBL%3BAcc:C0PGX1]
							61877381	61877472	GRMZM2G514111	biotype=pseudogene	#N/A
							61911650	61912212	GRMZM2G525534	biotype=pseudogene	#N/A
							61934462	61935060	GRMZM2G014096	biotype=protein_coding	#N/A
							61948747	61949410	GRMZM2G014023	biotype=protein_coding	#N/A
							61949825	61949940	GRMZM2G491028	biotype=pseudogene	#N/A
							61950851	61952898	GRMZM2G314458	biotype=transposable_element	#N/A
							61954771	61954872	GRMZM2G511229	biotype=pseudogene	#N/A
							61958269	61959084	AC207107.4_FG001	biotype=protein_coding	logic_name=fgenesh::
							61959885	61963506	AC207107.4_FG002	biotype=protein_coding	logic_name=fgenesh::
							61962610	61963670	GRMZM2G114304	biotype=transposable_element	#N/A
							62007404	62012338	GRMZM2G468537	biotype=transposable_element	#N/A
							62025949	62028607	GRMZM2G168115	biotype=protein_coding	description=Uncharacterized protein [Source:UniProtKB/TrEMBL%3BAcc:C0PKR9]
							62028243	62028419	GRMZM5G842549	biotype=protein_coding	#N/A
							62031148	62031516	GRMZM2G583881	biotype=transposable_element	#N/A
							62048897	62049403	GRMZM2G468614	biotype=protein_coding	#N/A
							62082401	62083741	GRMZM2G439246	biotype=protein_coding	logic_name=genebuilder::
							62084045	62084337	GRMZM2G136863	biotype=protein_coding	#N/A
							62086332	62087017	GRMZM2G136879	biotype=protein_coding	logic_name=genebuilder::
							62104760	62106558	GRMZM2G512971	biotype=protein_coding	#N/A
							62107064	62108141	GRMZM2G350800	biotype=protein_coding	logic_name=genebuilder::
							62109743	62113850	GRMZM2G366402	biotype=protein_coding	description=Uncharacterized protein [Source:UniProtKB/TrEMBL%3BAcc:B4FTB0]
							62114385	62119039	GRMZM2G065125	biotype=protein_coding	description=Uncharacterized protein [Source:UniProtKB/TrEMBL%3BAcc:B4FVD2]
							62120103	62123163	GRMZM2G366337	biotype=protein_coding	#N/A
							62188078	62191732	GRMZM2G451178	biotype=protein_coding	#N/A
							62193735	62194259	GRMZM2G701591	biotype=protein_coding	logic_name=genebuilder::
							62194547	62197183	GRMZM2G152056	biotype=protein_coding	description=DNL zinc finger family protein [Source:UniProtKB/TrEMBL%3BAcc:B6TGI7]
							62197397	62202236	GRMZM2G152111	biotype=protein_coding	description=Transformer-2 protein%3B Uncharacterized protein [Source:UniProtKB/TrEMBL%3BAcc:B4FSY2]
							62262325	62263182	GRMZM2G128806	biotype=protein_coding	#N/A
							62263888	62265834	GRMZM2G128807	biotype=protein_coding	description=Uncharacterized protein [Source:UniProtKB/TrEMBL%3BAcc:B4FU30]
							62268663	62285181	GRMZM2G128938	biotype=protein_coding	logic_name=genebuilder::
							62300506	62307176	GRMZM2G340282	biotype=protein_coding	logic_name=genebuilder::
							62307627	62308339	GRMZM2G584905	biotype=transposable_element	#N/A
							62346627	62347790	GRMZM2G531818	biotype=transposable_element	#N/A
							62500909	62501307	AC195586.3_FG001	biotype=protein_coding	#N/A
							62540325	62540429	GRMZM2G538315	biotype=transposable_element	#N/A
							62540718	62540811	GRMZM2G538322	biotype=pseudogene	#N/A
							62545080	62545184	GRMZM2G483649	biotype=transposable_element	#N/A
							62588819	62592951	GRMZM2G023096	biotype=transposable_element	#N/A
							62590915	62591403	GRMZM2G414931	biotype=transposable_element	#N/A
							62594325	62596238	GRMZM2G048085	biotype=protein_coding	description=Senescence-associated protein DIN1 [Source:UniProtKB/TrEMBL%3BAcc:B6U016]
							62594706	62595198	GRMZM5G803452	biotype=pseudogene	#N/A
							62596260	62597911	GRMZM2G048073	biotype=protein_coding	description=Uncharacterized protein [Source:UniProtKB/TrEMBL%3BAcc:C4J4U3]
							62599922	62600037	GRMZM2G510836	biotype=transposable_element	#N/A
							62601137	62601258	GRMZM2G510623	biotype=pseudogene	#N/A
							62603511	62605622	GRMZM2G048458	biotype=protein_coding	logic_name=genebuilder::
							62606240	62606440	GRMZM2G510628	biotype=pseudogene	#N/A
							62629753	62630685	AC184868.2_FG005	biotype=protein_coding	#N/A
							62636323	62636592	AC184868.2_FG006	biotype=protein_coding	#N/A
							62683003	62684543	GRMZM2G132331	biotype=protein_coding	logic_name=genebuilder::
							62685913	62688744	GRMZM2G132324	biotype=protein_coding	logic_name=genebuilder::
							62690250	62691058	GRMZM2G132322	biotype=protein_coding	#N/A
							62691780	62692713	GRMZM2G432975	biotype=protein_coding	logic_name=genebuilder::
							62693366	62694076	GRMZM2G132320	biotype=transposable_element	#N/A
							62697822	62699484	GRMZM2G562015	biotype=pseudogene	#N/A
							62701517	62701939	GRMZM2G562006	biotype=transposable_element	#N/A
							62720697	62721026	AC184781.4_FG010	biotype=protein_coding	#N/A
							62755888	62757657	GRMZM2G004955	biotype=protein_coding	logic_name=genebuilder::
							62756419	62757345	GRMZM2G005030	biotype=protein_coding	#N/A
							62759651	62762245	GRMZM2G304901	biotype=transposable_element	#N/A
							62764597	62764739	GRMZM2G485407	biotype=transposable_element	#N/A
							62766656	62767347	GRMZM2G485409	biotype=transposable_element	#N/A
							62768180	62768990	GRMZM5G874233	biotype=protein_coding	#N/A
							62771664	62772193	GRMZM2G485412	biotype=transposable_element	#N/A
							62772411	62772527	GRMZM2G485419	biotype=transposable_element	#N/A
							62773353	62773485	GRMZM2G485423	biotype=transposable_element	#N/A
							62821874	62822047	AC195783.2_FG006	biotype=protein_coding	#N/A
							62824985	62825196	GRMZM2G059675	biotype=protein_coding	#N/A
							62828928	62829166	GRMZM2G519768	biotype=transposable_element	#N/A
							62829755	62830785	GRMZM2G362174	biotype=protein_coding	logic_name=genebuilder::
							62832303	62832407	GRMZM2G519779	biotype=transposable_element	#N/A
							62833072	62843804	GRMZM2G059734	biotype=transposable_element	#N/A
							62845104	62845406	GRMZM2G519782	biotype=transposable_element	#N/A
							62845620	62845736	GRMZM2G519784	biotype=transposable_element	#N/A
							62848031	62851798	GRMZM5G844357	biotype=transposable_element	#N/A
							62851877	62852057	GRMZM5G897227	biotype=pseudogene	#N/A
							62853687	62855758	GRMZM2G362209	biotype=transposable_element	#N/A
							62856538	62859491	GRMZM2G059768	biotype=transposable_element	#N/A
							62858436	62858702	GRMZM2G519803	biotype=protein_coding	#N/A
							62877617	62884315	GRMZM2G009987	biotype=protein_coding	description=Putative uncharacterized protein [Source:UniProtKB/TrEMBL%3BAcc:B6UDL8]
							62886620	62889745	GRMZM5G872992	biotype=protein_coding	#N/A
							62904299	62905173	AC195783.2_FG002	biotype=transposable_element	#N/A
							62914635	62915742	GRMZM2G029512	biotype=protein_coding	#N/A
							62920164	62921259	GRMZM5G801190	biotype=protein_coding	description=Putative uncharacterized protein [Source:UniProtKB/TrEMBL%3BAcc:B6SJH3]
							62921860	62922586	GRMZM2G029636	biotype=protein_coding	logic_name=genebuilder::
							62922016	62922265	GRMZM2G029647	biotype=pseudogene	#N/A
							62940938	62942671	AC215909.3_FG001	biotype=protein_coding	logic_name=fgenesh::
							62962497	62964829	GRMZM2G028214	biotype=protein_coding	#N/A
							62971634	62971831	AC215909.3_FG002	biotype=pseudogene	#N/A
							62972321	62972436	GRMZM2G556004	biotype=pseudogene	#N/A
							62984960	62987083	GRMZM2G005028	biotype=protein_coding	logic_name=genebuilder::
							62995060	62995367	GRMZM2G172110	biotype=pseudogene	#N/A
							63024795	63026773	GRMZM2G311947	biotype=transposable_element	#N/A
							63059594	63059739	GRMZM2G545107	biotype=protein_coding	#N/A
							63063247	63063469	GRMZM2G104788	biotype=protein_coding	#N/A
							63109485	63109592	GRMZM2G512644	biotype=transposable_element	#N/A
							63111080	63111646	GRMZM2G050902	biotype=transposable_element	#N/A
							63123011	63123123	GRMZM2G512650	biotype=pseudogene	#N/A
							63156102	63158567	GRMZM2G423518	biotype=protein_coding	logic_name=genebuilder::
							63178126	63181825	GRMZM2G067952	biotype=transposable_element	#N/A
							63188308	63189438	GRMZM5G847618	biotype=protein_coding	#N/A
							63204248	63204447	GRMZM2G489275	biotype=transposable_element	#N/A
							63209565	63209917	GRMZM2G086342	biotype=protein_coding	#N/A
							63226350	63226598	GRMZM2G520471	biotype=transposable_element	#N/A
							63226996	63227566	GRMZM2G064445	biotype=transposable_element	#N/A
							63229136	63230645	GRMZM2G064360	biotype=protein_coding	description=Basic endochitinase 1 [Source:UniProtKB/TrEMBL%3BAcc:B6TFQ3]
							63238662	63240014	GRMZM2G006551	biotype=transposable_element	#N/A
							63277675	63280116	GRMZM2G389557	biotype=protein_coding	logic_name=genebuilder::
							63277951	63280101	GRMZM2G389582	biotype=protein_coding	logic_name=genebuilder::
							63281634	63282002	AC211441.4_FG007	biotype=protein_coding	#N/A
							63285694	63286188	AC211441.4_FG006	biotype=transposable_element	#N/A
							63317874	63324803	GRMZM2G088753	biotype=protein_coding	description=1%2C4-alpha-glucan branching enzyme%3B Starch branching enzyme I%3B Uncharacterized protein [Source:UniProtKB/TrEMBL%3BAcc:Q41740]
							63325381	63329467	GRMZM2G088737	biotype=protein_coding	logic_name=genebuilder::
							63329113	63329306	GRMZM5G803506	biotype=pseudogene	#N/A
							63355592	63355731	GRMZM2G536006	biotype=pseudogene	#N/A
							63375176	63378026	GRMZM2G389462	biotype=protein_coding	logic_name=genebuilder::
							63381860	63384719	GRMZM2G389455	biotype=transposable_element	#N/A
							63385231	63386536	GRMZM2G316265	biotype=transposable_element	#N/A
							63387533	63388021	GRMZM2G316254	biotype=transposable_element	#N/A
							63389524	63390176	GRMZM2G016798	biotype=transposable_element	#N/A
							63424796	63425323	AC235548.1_FG002	biotype=protein_coding	logic_name=fgenesh::
							63524587	63524800	GRMZM5G859867	biotype=protein_coding	#N/A
							63539226	63540014	AC210906.3_FG001	biotype=protein_coding	#N/A
							63542000	63542095	GRMZM2G547835	biotype=pseudogene	#N/A
							63545840	63545959	GRMZM2G547837	biotype=pseudogene	#N/A
							63564993	63569468	GRMZM2G088212	biotype=protein_coding	description=Catalase isozyme 1 [Source:UniProtKB/Swiss-Prot%3BAcc:P18122]
							63620892	63624126	GRMZM2G055154	biotype=protein_coding	logic_name=genebuilder::
							63633660	63636820	GRMZM2G028501	biotype=protein_coding	logic_name=genebuilder::
							63638343	63638959	GRMZM2G028562	biotype=transposable_element	#N/A
							63699804	63700152	GRMZM2G030551	biotype=transposable_element	#N/A
							63701133	63707323	GRMZM2G412702	biotype=protein_coding	logic_name=genebuilder::
							63709507	63712092	GRMZM2G037284	biotype=protein_coding	description=Ser/Thr-rich protein T10 in DGCR region [Source:UniProtKB/TrEMBL%3BAcc:B6TDB2]
							63712296	63713912	GRMZM2G335448	biotype=protein_coding	#N/A
							63712296	63713912	GRMZM2G036991	biotype=protein_coding	description=Uncharacterized protein%3B tRNA-splicing endonuclease subunit Sen2 [Source:UniProtKB/TrEMBL%3BAcc:B6T9E3]
							63791439	63795138	GRMZM2G383168	biotype=protein_coding	logic_name=genebuilder::
							63800401	63802605	GRMZM5G834758	biotype=protein_coding	description=DNA-binding protein MNB1B [Source:UniProtKB/Swiss-Prot%3BAcc:P27347]
							63807486	63809509	GRMZM5G815635	biotype=protein_coding	#N/A
							63807486	63809568	GRMZM2G409022	biotype=protein_coding	#N/A
							63856487	63856594	GRMZM2G547737	biotype=pseudogene	#N/A
							64030397	64030612	AC206944.3_FG002	biotype=protein_coding	#N/A
							64095146	64096408	AC206634.3_FG004	biotype=protein_coding	logic_name=fgenesh::
							64103672	64105577	GRMZM2G145112	biotype=protein_coding	logic_name=genebuilder::
							64107900	64117086	GRMZM2G145088	biotype=protein_coding	description=Uncharacterized protein [Source:UniProtKB/TrEMBL%3BAcc:B4FDJ3]
							64117509	64120689	GRMZM2G145041	biotype=protein_coding	description=Uncharacterized protein [Source:UniProtKB/TrEMBL%3BAcc:B6SW63]
							64122730	64122843	GRMZM2G569699	biotype=pseudogene	#N/A
							64124845	64125660	GRMZM5G887672	biotype=protein_coding	logic_name=genebuilder::
							64248522	64254166	GRMZM2G359333	biotype=protein_coding	logic_name=genebuilder::
							64256228	64256310	GRMZM2G518067	biotype=pseudogene	#N/A
							64289757	64294087	GRMZM2G059212	biotype=protein_coding	logic_name=genebuilder::
							64294701	64296338	AC217940.3_FG003	biotype=transposable_element	#N/A
							64312242	64312413	GRMZM2G518078	biotype=pseudogene	#N/A
							64314944	64316047	GRMZM2G059291	biotype=transposable_element	#N/A
							64317122	64317213	GRMZM2G518084	biotype=pseudogene	#N/A
							64321223	64322053	GRMZM2G359380	biotype=transposable_element	#N/A
							64335786	64339361	AC190909.3_FG004	biotype=protein_coding	logic_name=fgenesh::
							64362058	64362519	AC190909.3_FG002	biotype=protein_coding	#N/A
							64369667	64369776	GRMZM2G590984	biotype=transposable_element	#N/A
							64370066	64371075	AC190909.3_FG001	biotype=protein_coding	#N/A
							64438995	64441404	GRMZM2G103182	biotype=protein_coding	description=Putative uncharacterized protein [Source:UniProtKB/TrEMBL%3BAcc:B6SU08]
							64439432	64439887	GRMZM5G865081	biotype=protein_coding	description=Uncharacterized protein [Source:UniProtKB/TrEMBL%3BAcc:C0PLY7]
							64476428	64479379	GRMZM2G470776	biotype=transposable_element	#N/A
							64536207	64536416	AC201780.3_FG003	biotype=protein_coding	#N/A
							64569873	64570325	GRMZM5G834344	biotype=protein_coding	#N/A
							64625580	64628249	GRMZM2G040871	biotype=protein_coding	description=Uncharacterized protein [Source:UniProtKB/TrEMBL%3BAcc:C0PE06]
							64674608	64681233	GRMZM2G325653	biotype=protein_coding	description=MLO-like protein [Source:UniProtKB/TrEMBL%3BAcc:Q94CG9]
							64713693	64713848	GRMZM2G508700	biotype=transposable_element	#N/A
qOTGR6-1	342.61	mmp150	341.6	349	152975208	154285844	154137292	154141335	GRMZM2G059278	biotype=protein_coding	#N/A
							153219446	153224093	AC212394.4_FG010	biotype=protein_coding	description=Uncharacterized protein [Source:UniProtKB/TrEMBL%3BAcc:K7UKH0]
							153484224	153485722	GRMZM2G107873	biotype=transposable_element	#N/A
							152972289	152977983	GRMZM2G095588	biotype=protein_coding	description=Putative leucine-rich repeat transmembrane protein kinase family protein [Source:UniProtKB/TrEMBL%3BAcc:K7UPC3]
							152981439	152984596	GRMZM2G095646	biotype=protein_coding	description=Uncharacterized protein [Source:UniProtKB/TrEMBL%3BAcc:K7UTQ9]
							153048255	153048358	GRMZM2G568504	biotype=pseudogene	#N/A
							153049021	153052849	GRMZM2G443444	biotype=protein_coding	description=Uncharacterized protein [Source:UniProtKB/TrEMBL%3BAcc:K7UKG3]
							153052589	153052861	AC193748.2_FG004	biotype=transposable_element	#N/A
							153077645	153077744	GRMZM2G574819	biotype=transposable_element	#N/A
							153077994	153078101	GRMZM2G574822	biotype=transposable_element	#N/A
							153087593	153088791	GRMZM2G047677	biotype=protein_coding	description=Uncharacterized protein [Source:UniProtKB/TrEMBL%3BAcc:B4FIS0]
							153093765	153093870	GRMZM2G511232	biotype=pseudogene	#N/A
							153098124	153100363	GRMZM2G047762	biotype=protein_coding	description=Uncharacterized protein [Source:UniProtKB/TrEMBL%3BAcc:K7V5E6]
							153102956	153106748	GRMZM2G396076	biotype=protein_coding	description=Uncharacterized protein [Source:UniProtKB/TrEMBL%3BAcc:K7UTR4]
							153107998	153109604	GRMZM2G396081	biotype=protein_coding	#N/A
							153111085	153111790	GRMZM2G096140	biotype=protein_coding	#N/A
							153112409	153112498	GRMZM2G539915	biotype=pseudogene	#N/A
							153127769	153128500	GRMZM2G096143	biotype=protein_coding	#N/A
							153133879	153138063	GRMZM2G061105	biotype=protein_coding	description=Uncharacterized protein [Source:UniProtKB/TrEMBL%3BAcc:B4G1A5]
							153136404	153136659	GRMZM5G857472	biotype=pseudogene	#N/A
							153140973	153141083	GRMZM2G519258	biotype=pseudogene	#N/A
							153187065	153187661	GRMZM2G057776	biotype=pseudogene	#N/A
							153187155	153187436	AC212394.4_FG006	biotype=protein_coding	description=Uncharacterized protein [Source:UniProtKB/TrEMBL%3BAcc:K7UPD6]
							153189220	153189636	AC212394.4_FG007	biotype=protein_coding	#N/A
							153194744	153195013	GRMZM2G518398	biotype=pseudogene	#N/A
							153198149	153199211	GRMZM2G359892	biotype=protein_coding	description=Uncharacterized protein [Source:UniProtKB/TrEMBL%3BAcc:C4J9D5]
							153204759	153205195	GRMZM2G518407	biotype=transposable_element	#N/A
							153205417	153205530	GRMZM2G518412	biotype=transposable_element	#N/A
							153212011	153214898	GRMZM2G111147	biotype=pseudogene	#N/A
							153215610	153216319	GRMZM2G549371	biotype=pseudogene	#N/A
							153219423	153219946	GRMZM2G411990	biotype=pseudogene	#N/A
							153224671	153228757	GRMZM5G849334	biotype=protein_coding	#N/A
							153227192	153228371	AC209257.4_FG003	biotype=protein_coding	description=Uncharacterized protein [Source:UniProtKB/TrEMBL%3BAcc:K7VK59]
							153232840	153233260	AC209257.4_FG004	biotype=protein_coding	description=Uncharacterized protein [Source:UniProtKB/TrEMBL%3BAcc:K7UPE2]
							153233970	153236020	AC209257.4_FG006	biotype=protein_coding	description=Putative AP2/EREBP transcription factor superfamily protein [Source:UniProtKB/TrEMBL%3BAcc:K7V5F6]
							153234077	153234268	AC209257.4_FG005	biotype=protein_coding	#N/A
							153239562	153241947	GRMZM5G869403	biotype=protein_coding	description=Uncharacterized protein [Source:UniProtKB/TrEMBL%3BAcc:C0P682]
							153242562	153243215	AC209257.4_FG008	biotype=protein_coding	description=Uncharacterized protein [Source:UniProtKB/TrEMBL%3BAcc:B4FTQ0]
							153242930	153243238	GRMZM5G819082	biotype=protein_coding	#N/A
							153247174	153248964	AC209257.4_FG009	biotype=transposable_element	#N/A
							153252044	153255958	GRMZM2G468535	biotype=protein_coding	description=Uncharacterized protein [Source:UniProtKB/TrEMBL%3BAcc:B6TNT6]
							153256043	153259238	GRMZM2G169943	biotype=protein_coding	description=Aldose reductase%3B Putative oxidoreductase%2C aldo/keto reductase family protein [Source:UniProtKB/TrEMBL%3BAcc:E9JVD4]
							153262386	153263055	GRMZM2G169953	biotype=protein_coding	description=Uncharacterized protein [Source:UniProtKB/TrEMBL%3BAcc:K7VK64]
							153264614	153267678	GRMZM2G169966	biotype=protein_coding	description=Putative WRKY DNA-binding domain superfamily protein [Source:UniProtKB/TrEMBL%3BAcc:K7UPF2]
							153309231	153314326	GRMZM2G127297	biotype=protein_coding	description=Protein transporter%3B Putative VHS/GAT domain containing family protein%3B Uncharacterized protein [Source:UniProtKB/TrEMBL%3BAcc:B6U266]
							153314431	153318770	GRMZM2G127350	biotype=protein_coding	description=Putative aminotransferase class III superfamily protein [Source:UniProtKB/TrEMBL%3BAcc:K7UKI3]
							153403992	153404151	GRMZM2G560222	biotype=pseudogene	#N/A
							153405852	153407057	GRMZM2G560218	biotype=pseudogene	#N/A
							153408271	153408638	GRMZM2G560214	biotype=protein_coding	#N/A
							153411727	153411838	GRMZM2G560209	biotype=pseudogene	#N/A
							153412682	153419658	GRMZM2G128354	biotype=protein_coding	#N/A
							153420604	153424397	GRMZM2G128343	biotype=transposable_element	#N/A
							153436258	153437039	GRMZM2G560188	biotype=pseudogene	#N/A
							153437505	153439019	GRMZM2G128308	biotype=protein_coding	#N/A
							153442774	153443482	GRMZM2G100603	biotype=pseudogene	#N/A
							153468889	153472025	GRMZM2G410812	biotype=protein_coding	description=Chaperonin [Source:UniProtKB/TrEMBL%3BAcc:B6SLX1]
							153469978	153470508	GRMZM2G410815	biotype=pseudogene	#N/A
							153475120	153475280	GRMZM2G548732	biotype=transposable_element	#N/A
							153476404	153477099	GRMZM2G410809	biotype=transposable_element	#N/A
							153480060	153480771	GRMZM2G107920	biotype=protein_coding	#N/A
							153480231	153482110	GRMZM2G410797	biotype=protein_coding	description=Putative phototropic-resoponsive NPH3 family protein [Source:UniProtKB/TrEMBL%3BAcc:K7UTT7]
							153482772	153484365	GRMZM2G548718	biotype=protein_coding	description=Uncharacterized protein [Source:UniProtKB/TrEMBL%3BAcc:K7UKI7]
							153486042	153498656	GRMZM2G410782	biotype=protein_coding	description=Putative VHS/GAT domain containing family protein [Source:UniProtKB/TrEMBL%3BAcc:K7UPG3]
							153497713	153498656	GRMZM5G817242	biotype=protein_coding	#N/A
							153498773	153503669	GRMZM2G107739	biotype=protein_coding	description=Putative aminotransferase class III superfamily protein [Source:UniProtKB/TrEMBL%3BAcc:K7UKJ4]
							153501966	153502636	GRMZM5G846984	biotype=protein_coding	#N/A
							153578311	153578568	GRMZM2G053374	biotype=pseudogene	#N/A
							153579157	153579248	GRMZM2G513880	biotype=pseudogene	#N/A
							153587034	153587129	GRMZM2G513877	biotype=transposable_element	#N/A
							153591131	153592964	GRMZM2G053327	biotype=transposable_element	#N/A
							153593531	153594925	GRMZM5G812352	biotype=protein_coding	#N/A
							153616795	153617037	GRMZM2G039132	biotype=protein_coding	#N/A
							153617711	153618443	GRMZM5G869183	biotype=protein_coding	#N/A
							153618136	153618451	GRMZM2G507854	biotype=pseudogene	#N/A
							153623377	153625173	GRMZM2G039173	biotype=protein_coding	description=Uncharacterized protein [Source:UniProtKB/TrEMBL%3BAcc:K7VK77]
							153665939	153667103	GRMZM2G046262	biotype=protein_coding	description=Uncharacterized protein [Source:UniProtKB/TrEMBL%3BAcc:B6UBN0]
							153742052	153747065	GRMZM2G100639	biotype=protein_coding	description=DNA replication licensing factor MCM3 homolog 2 [Source:UniProtKB/Swiss-Prot%3BAcc:Q9SX04]
							153750123	153750441	GRMZM2G542003	biotype=transposable_element	#N/A
							153752983	153756396	GRMZM2G425808	biotype=protein_coding	#N/A
							153756409	153756662	GRMZM5G861056	biotype=pseudogene	#N/A
							153757454	153760234	GRMZM2G125037	biotype=protein_coding	description=Uncharacterized protein [Source:UniProtKB/TrEMBL%3BAcc:K7UKJ6]
							153768522	153769151	AC196258.3_FG004	biotype=protein_coding	#N/A
							153774065	153774163	GRMZM2G557708	biotype=pseudogene	#N/A
							153774562	153776292	GRMZM2G125035	biotype=transposable_element	#N/A
							153784123	153787056	GRMZM2G125034	biotype=protein_coding	description=Uncharacterized protein [Source:UniProtKB/TrEMBL%3BAcc:K7VK82]
							153796122	153796985	AC196258.3_FG002	biotype=protein_coding	#N/A
							153798560	153798714	GRMZM2G557690	biotype=pseudogene	#N/A
							153798790	153803065	GRMZM2G557683	biotype=protein_coding	description=Uncharacterized protein [Source:UniProtKB/TrEMBL%3BAcc:K7UPH4]
							153802071	153802300	GRMZM2G557686	biotype=transposable_element	#N/A
							153838411	153840263	AC202946.3_FG001	biotype=protein_coding	#N/A
							153841110	153841217	GRMZM2G493961	biotype=pseudogene	#N/A
							153843385	153845019	GRMZM2G026927	biotype=protein_coding	description=Uncharacterized protein [Source:UniProtKB/TrEMBL%3BAcc:B4FIR1]
							153878755	153878839	GRMZM2G553916	biotype=pseudogene	#N/A
							153879620	153879707	GRMZM2G553917	biotype=pseudogene	#N/A
							153900257	153900898	GRMZM2G055510	biotype=transposable_element	#N/A
							153942505	153942812	GRMZM2G527672	biotype=pseudogene	#N/A
							153956358	153956475	GRMZM2G589798	biotype=pseudogene	#N/A
							153958869	153960895	AC208556.3_FG002	biotype=transposable_element	#N/A
							154052332	154054329	GRMZM2G393591	biotype=transposable_element	#N/A
							154054217	154056272	GRMZM2G091984	biotype=transposable_element	#N/A
							154056671	154057170	GRMZM2G092001	biotype=protein_coding	description=Uncharacterized protein [Source:UniProtKB/TrEMBL%3BAcc:K7UTV4]
							154058251	154058742	GRMZM2G149586	biotype=protein_coding	#N/A
							154065000	154080060	GRMZM2G405052	biotype=protein_coding	description=Uncharacterized protein [Source:UniProtKB/TrEMBL%3BAcc:K7UKK2]
							154084114	154096305	GRMZM2G387038	biotype=protein_coding	#N/A
							154097020	154097558	GRMZM5G873561	biotype=pseudogene	#N/A
							154098623	154099601	GRMZM5G807823	biotype=protein_coding	description=Uncharacterized protein [Source:UniProtKB/TrEMBL%3BAcc:K7UPI0]
							154130143	154130238	GRMZM2G519078	biotype=pseudogene	#N/A
							154130608	154132782	GRMZM2G361064	biotype=protein_coding	description=Uncharacterized protein [Source:UniProtKB/TrEMBL%3BAcc:K7UTW0]
							154130970	154132540	GRMZM5G892685	biotype=protein_coding	#N/A
							154133468	154133558	GRMZM2G519090	biotype=pseudogene	#N/A
							154136368	154137202	GRMZM2G059268	biotype=protein_coding	#N/A
							154151654	154152157	GRMZM2G323938	biotype=protein_coding	description=Uncharacterized protein [Source:UniProtKB/TrEMBL%3BAcc:K7UKK7]
							154152854	154153008	GRMZM5G830720	biotype=pseudogene	#N/A
							154153329	154157705	GRMZM2G323939	biotype=pseudogene	#N/A
							154162804	154163219	GRMZM2G560087	biotype=transposable_element	#N/A
							154164366	154168121	GRMZM2G128315	biotype=protein_coding	description=Putative leucine-rich repeat receptor-like protein kinase family protein [Source:UniProtKB/TrEMBL%3BAcc:K7VK91]
							154168773	154168890	GRMZM2G560089	biotype=transposable_element	#N/A
							154169287	154170599	GRMZM2G128360	biotype=transposable_element	#N/A
							154170803	154171211	GRMZM5G815237	biotype=protein_coding	#N/A
							154171930	154172097	GRMZM2G128382	biotype=transposable_element	#N/A
							154172856	154174141	GRMZM2G429840	biotype=protein_coding	description=Uncharacterized protein [Source:UniProtKB/TrEMBL%3BAcc:K7UPI5]
							154236164	154238380	GRMZM2G390436	biotype=protein_coding	description=Putative RING zinc finger domain superfamily protein%3B RING-H2 finger protein ATL5A [Source:UniProtKB/TrEMBL%3BAcc:B6SLM8]
							154237018	154238376	GRMZM2G390461	biotype=protein_coding	#N/A
							154283288	154283420	GRMZM2G494111	biotype=pseudogene	#N/A
qOTGR7-1	190.01	umc1983	181	197.9	78734674	108560688	98563802	98569524	GRMZM2G081841	biotype=protein_coding	description=Uncharacterized protein [Source:UniProtKB/TrEMBL%3BAcc:B4FB03]
							101662269	101715131	GRMZM2G474563	biotype=transposable_element	#N/A
							106954716	106958439	GRMZM2G477743	biotype=protein_coding	logic_name=genebuilder::
							78771563	78782448	GRMZM2G067989	biotype=protein_coding	logic_name=genebuilder::
							78904519	78906745	GRMZM2G099086	biotype=protein_coding	description=Putative uncharacterized protein [Source:UniProtKB/TrEMBL%3BAcc:B6UGC6]
							81127590	81139739	GRMZM2G542753	biotype=protein_coding	logic_name=genebuilder::
							81263136	81306789	GRMZM2G025340	biotype=protein_coding	description=Uncharacterized protein [Source:UniProtKB/TrEMBL%3BAcc:C0PG09]
							83361176	83364903	GRMZM2G008620	biotype=transposable_element	#N/A
							84406921	84411701	GRMZM2G049125	biotype=transposable_element	#N/A
							84488442	84561091	GRMZM2G157422	biotype=protein_coding	description=Embryonic flower 2%3B VEF family protein [Source:UniProtKB/TrEMBL%3BAcc:Q84UX5]
							85706753	85723650	GRMZM2G126170	biotype=protein_coding	description=Uncharacterized protein [Source:UniProtKB/TrEMBL%3BAcc:B4FT43]
							85802944	85872682	GRMZM2G325633	biotype=protein_coding	logic_name=genebuilder::
							89886941	89931943	GRMZM2G163860	biotype=protein_coding	logic_name=genebuilder::
							100267155	100284846	GRMZM2G436649	biotype=protein_coding	logic_name=genebuilder::
							101575776	101585717	GRMZM2G016660	biotype=protein_coding	description=Uncharacterized protein [Source:UniProtKB/TrEMBL%3BAcc:B4FEC0]
							101580200	101582755	GRMZM2G315707	biotype=protein_coding	#N/A
							101839997	101842963	GRMZM2G143494	biotype=protein_coding	description=Strictosidine synthase 3 [Source:UniProtKB/TrEMBL%3BAcc:B6TT85]
							103673141	103678619	GRMZM2G033108	biotype=transposable_element	#N/A
							105378127	105384111	GRMZM2G122780	biotype=protein_coding	description=Putative uncharacterized protein [Source:UniProtKB/TrEMBL%3BAcc:B6T2I9]
							78785098	78787882	GRMZM2G067908	biotype=protein_coding	description=Uncharacterized protein [Source:UniProtKB/TrEMBL%3BAcc:C0PGY0]
							78789528	78789684	GRMZM5G812864	biotype=protein_coding	#N/A
							78789533	78789684	GRMZM2G067904	biotype=protein_coding	#N/A
							78790566	78813787	GRMZM2G067747	biotype=protein_coding	description=Sodium/hydrogen exchanger [Source:UniProtKB/TrEMBL%3BAcc:B6U8F1]
							78796586	78805679	AC203935.3_FG005	biotype=transposable_element	#N/A
							78845000	78850295	AC203935.3_FG001	biotype=transposable_element	#N/A
							79006728	79011032	GRMZM2G173756	biotype=protein_coding	description=Uncharacterized protein [Source:UniProtKB/TrEMBL%3BAcc:B4FCQ9]
							79023789	79023876	GRMZM2G498770	biotype=pseudogene	#N/A
							79029020	79029152	GRMZM2G498771	biotype=transposable_element	#N/A
							79095632	79100094	GRMZM2G092604	biotype=protein_coding	logic_name=genebuilder::
							79207720	79211150	AC209723.3_FG004	biotype=protein_coding	logic_name=genebuilder::
							79257319	79258143	AC209723.3_FG003	biotype=protein_coding	logic_name=fgenesh::
							79264658	79265163	GRMZM2G363169	biotype=protein_coding	logic_name=genebuilder::
							79277374	79287942	GRMZM2G363162	biotype=transposable_element	#N/A
							79379850	79381453	GRMZM2G056392	biotype=protein_coding	#N/A
							79382691	79382796	GRMZM2G516271	biotype=pseudogene	#N/A
							79486449	79487124	GRMZM2G128939	biotype=transposable_element	#N/A
							79545143	79545502	AC187780.3_FG001	biotype=transposable_element	#N/A
							79546840	79550763	GRMZM2G471497	biotype=transposable_element	#N/A
							79547899	79548242	GRMZM2G585576	biotype=transposable_element	#N/A
							79551474	79555150	GRMZM2G471500	biotype=transposable_element	#N/A
							79558525	79558993	GRMZM2G585588	biotype=transposable_element	#N/A
							79560237	79560344	GRMZM2G585594	biotype=pseudogene	#N/A
							79570849	79574582	GRMZM2G471503	biotype=transposable_element	#N/A
							79577841	79577949	GRMZM2G585600	biotype=pseudogene	#N/A
							79579087	79579258	GRMZM2G172380	biotype=protein_coding	#N/A
							79683692	79684243	GRMZM2G149123	biotype=transposable_element	#N/A
							79686356	79686465	GRMZM2G571765	biotype=pseudogene	#N/A
							79744849	79745418	GRMZM5G864223	biotype=transposable_element	#N/A
							79943006	79943080	GRMZM2G541817	biotype=transposable_element	#N/A
							79967369	79967468	GRMZM2G541822	biotype=transposable_element	#N/A
							79970165	79972088	GRMZM2G101117	biotype=protein_coding	description=Uncharacterized protein [Source:UniProtKB/TrEMBL%3BAcc:B4FHS3]
							79970623	79971641	GRMZM2G101128	biotype=protein_coding	#N/A
							79987774	79988298	GRMZM2G399305	biotype=transposable_element	#N/A
							80009417	80010873	GRMZM2G101136	biotype=protein_coding	#N/A
							80012508	80012778	GRMZM2G541844	biotype=pseudogene	#N/A
							80015146	80015511	GRMZM2G541845	biotype=protein_coding	#N/A
							80015256	80015507	GRMZM5G819168	biotype=protein_coding	#N/A
							80018035	80022204	GRMZM2G399313	biotype=protein_coding	description=Peptidyl-prolyl cis-trans isomerase [Source:UniProtKB/TrEMBL%3BAcc:B6SH56]
							80025395	80025479	GRMZM2G541857	biotype=transposable_element	#N/A
							80165674	80177701	GRMZM2G136712	biotype=protein_coding	description=Homoserine dehydrogenase [Source:UniProtKB/TrEMBL%3BAcc:B8A1Q6]
							80253572	80256225	GRMZM2G446981	biotype=protein_coding	#N/A
							80256684	80258748	GRMZM2G146876	biotype=protein_coding	#N/A
							80305124	80307177	AC191287.2_FG001	biotype=protein_coding	#N/A
							80308803	80328490	GRMZM2G108737	biotype=protein_coding	logic_name=genebuilder::
							80310469	80311633	AC191287.2_FG003	biotype=protein_coding	#N/A
							80313979	80314972	GRMZM2G108786	biotype=transposable_element	#N/A
							80502966	80511953	GRMZM2G324991	biotype=protein_coding	logic_name=genebuilder::
							80513708	80514160	AC206845.3_FG004	biotype=protein_coding	#N/A
							80532858	80533556	AC206845.3_FG005	biotype=protein_coding	#N/A
							80598392	80598688	GRMZM2G700077	biotype=protein_coding	logic_name=genebuilder::
							80686742	80688484	AC209906.3_FG001	biotype=transposable_element	#N/A
							80734956	80737334	GRMZM2G061014	biotype=transposable_element	#N/A
							80747045	80747329	GRMZM2G061010	biotype=transposable_element	#N/A
							80805935	80806807	GRMZM2G486201	biotype=protein_coding	logic_name=genebuilder::
							80807680	80810972	GRMZM2G003165	biotype=protein_coding	description=Uncharacterized protein [Source:UniProtKB/TrEMBL%3BAcc:B4FYT9]
							80811264	80811389	GRMZM2G486223	biotype=transposable_element	#N/A
							80821154	80830223	GRMZM2G306371	biotype=transposable_element	#N/A
							80901074	80901427	GRMZM2G582879	biotype=transposable_element	#N/A
							80910396	80910842	AC196428.3_FG001	biotype=protein_coding	#N/A
							80923022	80923890	GRMZM5G817058	biotype=protein_coding	logic_name=genebuilder::
							80924427	80924531	GRMZM2G582881	biotype=pseudogene	#N/A
							81008187	81008962	GRMZM2G419655	biotype=transposable_element	#N/A
							81008217	81009288	GRMZM2G419660	biotype=transposable_element	#N/A
							81011648	81013673	AC196428.3_FG003	biotype=protein_coding	#N/A
							81025386	81026008	GRMZM2G177900	biotype=protein_coding	#N/A
							81157176	81157943	GRMZM2G400817	biotype=transposable_element	#N/A
							81159962	81162047	GRMZM2G400816	biotype=transposable_element	#N/A
							81163959	81164530	GRMZM2G034790	biotype=transposable_element	#N/A
							81240068	81240404	GRMZM2G025716	biotype=protein_coding	#N/A
							81240860	81241553	GRMZM2G025695	biotype=protein_coding	#N/A
							81259285	81262088	GRMZM2G325223	biotype=transposable_element	#N/A
							81269355	81269513	AC213628.3_FG005	biotype=protein_coding	#N/A
							81272335	81272670	AC213628.3_FG004	biotype=protein_coding	#N/A
							81308310	81309239	GRMZM2G497574	biotype=transposable_element	#N/A
							81405612	81407029	GRMZM2G108864	biotype=protein_coding	logic_name=genebuilder::
							81454188	81455605	GRMZM2G116460	biotype=protein_coding	logic_name=genebuilder::
							81489958	81490826	GRMZM2G164397	biotype=protein_coding	#N/A
							81714494	81715564	AC205260.3_FG001	biotype=protein_coding	#N/A
							81730535	81730996	AC205260.3_FG002	biotype=protein_coding	#N/A
							81731767	81732948	GRMZM2G011796	biotype=transposable_element	#N/A
							81853854	81854438	AC205287.3_FG001	biotype=protein_coding	#N/A
							81925232	81925352	GRMZM2G561746	biotype=transposable_element	#N/A
							81928541	81929290	GRMZM2G561749	biotype=protein_coding	#N/A
							81930346	81942135	GRMZM2G131489	biotype=protein_coding	description=Uncharacterized protein [Source:UniProtKB/TrEMBL%3BAcc:B4FYZ4]
							82007091	82010522	GRMZM2G056501	biotype=protein_coding	description=Uncharacterized protein [Source:UniProtKB/TrEMBL%3BAcc:C0P3Z8]
							82021090	82021566	GRMZM2G057355	biotype=transposable_element	#N/A
							82022956	82023091	GRMZM2G514446	biotype=pseudogene	#N/A
							82031366	82031796	AC197683.3_FG003	biotype=protein_coding	#N/A
							82050964	82051069	GRMZM2G554691	biotype=transposable_element	#N/A
							82055875	82056951	GRMZM2G119642	biotype=protein_coding	description=Uncharacterized protein [Source:UniProtKB/TrEMBL%3BAcc:C0PJ53]
							82082030	82086178	GRMZM2G103047	biotype=protein_coding	description=Triose phosphate/phosphate translocator%2C non-green plastid%2Cchloroplast%3B Uncharacterized protein [Source:UniProtKB/TrEMBL%3BAcc:B4FTU3]
							82084990	82086182	GRMZM2G103010	biotype=protein_coding	#N/A
							82320997	82325866	GRMZM2G409131	biotype=protein_coding	logic_name=genebuilder::
							82326931	82327341	AC203220.3_FG002	biotype=protein_coding	#N/A
							82328377	82334365	GRMZM2G106950	biotype=protein_coding	description=Uncharacterized protein [Source:UniProtKB/TrEMBL%3BAcc:C0P9Q8]
							82337626	82339634	GRMZM2G074457	biotype=transposable_element	#N/A
							82339818	82343467	GRMZM2G074475	biotype=transposable_element	#N/A
							82351318	82352191	GRMZM2G526142	biotype=pseudogene	#N/A
							82396595	82396677	GRMZM2G553469	biotype=pseudogene	#N/A
							82403005	82407448	AC203220.3_FG006	biotype=protein_coding	logic_name=fgenesh::
							82434440	82434551	GRMZM2G487788	biotype=pseudogene	#N/A
							82500424	82501106	GRMZM2G700080	biotype=transposable_element	#N/A
							82506564	82506812	AC191926.3_FG001	biotype=protein_coding	#N/A
							82506895	82507209	GRMZM2G122209	biotype=protein_coding	#N/A
							82558258	82559602	GRMZM2G078851	biotype=protein_coding	#N/A
							82563213	82571678	GRMZM2G078754	biotype=protein_coding	description=Uncharacterized protein [Source:UniProtKB/TrEMBL%3BAcc:B4FPK4]
							82648790	82658156	GRMZM2G001114	biotype=protein_coding	description=Protein binding protein%3B Uncharacterized protein [Source:UniProtKB/TrEMBL%3BAcc:B4F8X0]
							82697670	82698024	GRMZM2G483082	biotype=transposable_element	#N/A
							82722214	82734620	GRMZM2G106903	biotype=protein_coding	logic_name=genebuilder::
							82787347	82787470	GRMZM2G517116	biotype=pseudogene	#N/A
							82930887	82935803	GRMZM2G414590	biotype=transposable_element	#N/A
							82936938	82938154	GRMZM2G414606	biotype=transposable_element	#N/A
							82941333	82943672	GRMZM2G115773	biotype=protein_coding	logic_name=genebuilder::
							83041421	83050012	GRMZM2G128434	biotype=protein_coding	logic_name=genebuilder::
							83120905	83121072	GRMZM2G700081	biotype=transposable_element	#N/A
							83121237	83122152	GRMZM2G419653	biotype=transposable_element	#N/A
							83131938	83132474	GRMZM2G366224	biotype=transposable_element	#N/A
							83143687	83149297	GRMZM2G064197	biotype=protein_coding	description=Uncharacterized protein [Source:UniProtKB/TrEMBL%3BAcc:B4FJQ9]
							83267783	83272193	GRMZM2G173943	biotype=protein_coding	description=MYB-CC type transfactor%3B Uncharacterized protein [Source:UniProtKB/TrEMBL%3BAcc:B4F7W7]
							83304298	83304942	GRMZM5G801676	biotype=transposable_element	#N/A
							83335421	83335922	GRMZM2G485668	biotype=transposable_element	#N/A
							83356960	83360575	GRMZM2G305437	biotype=transposable_element	#N/A
							83365706	83365954	GRMZM2G485720	biotype=transposable_element	#N/A
							83367345	83368366	GRMZM2G008657	biotype=protein_coding	logic_name=genebuilder::
							83368768	83369149	GRMZM2G008721	biotype=protein_coding	#N/A
							83441150	83447061	GRMZM2G580894	biotype=protein_coding	logic_name=genebuilder::
							83449221	83450015	AC198369.4_FG002	biotype=transposable_element	#N/A
							83456147	83460164	GRMZM2G071401	biotype=protein_coding	logic_name=genebuilder::
							83551074	83551185	GRMZM2G513516	biotype=transposable_element	#N/A
							83551115	83558152	GRMZM2G351673	biotype=transposable_element	#N/A
							83558565	83558676	GRMZM2G513514	biotype=transposable_element	#N/A
							83568236	83568371	GRMZM2G513510	biotype=transposable_element	#N/A
							83636096	83636676	GRMZM2G550974	biotype=protein_coding	#N/A
							83650357	83652827	GRMZM2G010166	biotype=transposable_element	#N/A
							83659890	83660086	GRMZM2G143538	biotype=transposable_element	#N/A
							83741308	83741517	GRMZM2G546947	biotype=transposable_element	#N/A
							83745004	83745166	GRMZM2G546949	biotype=transposable_element	#N/A
							83752874	83753216	GRMZM2G546953	biotype=transposable_element	#N/A
							83762163	83763428	GRMZM2G391602	biotype=transposable_element	#N/A
							83764958	83767371	GRMZM2G092137	biotype=protein_coding	description=Uncharacterized protein [Source:UniProtKB/TrEMBL%3BAcc:C0PFI4]
							83778983	83779629	AC197270.3_FG004	biotype=protein_coding	#N/A
							83852086	83852196	GRMZM2G522945	biotype=transposable_element	#N/A
							83852440	83852860	GRMZM2G067537	biotype=pseudogene	#N/A
							83941822	83942466	GRMZM2G534614	biotype=protein_coding	#N/A
							83972578	83972696	GRMZM2G559370	biotype=pseudogene	#N/A
							83997449	83998067	GRMZM2G419189	biotype=transposable_element	#N/A
							84027522	84027613	GRMZM2G563218	biotype=pseudogene	#N/A
							84053644	84055118	AC198123.3_FG005	biotype=transposable_element	#N/A
							84053968	84054207	GRMZM2G498527	biotype=transposable_element	#N/A
							84056611	84061409	GRMZM2G025654	biotype=transposable_element	#N/A
							84105789	84105866	GRMZM2G516765	biotype=pseudogene	#N/A
							84156066	84156506	GRMZM2G057317	biotype=pseudogene	#N/A
							84161870	84162547	GRMZM2G035969	biotype=protein_coding	logic_name=genebuilder::
							84171414	84174201	GRMZM2G334698	biotype=transposable_element	#N/A
							84181130	84181268	GRMZM2G555514	biotype=transposable_element	#N/A
							84181792	84182094	AC208310.3_FG004	biotype=protein_coding	#N/A
							84183384	84183724	GRMZM2G129557	biotype=transposable_element	#N/A
							84185451	84185990	GRMZM2G129646	biotype=protein_coding	#N/A
							84274549	84275093	GRMZM2G157966	biotype=transposable_element	#N/A
							84280326	84281537	GRMZM2G157953	biotype=protein_coding	description=Putative uncharacterized protein [Source:UniProtKB/TrEMBL%3BAcc:B6T0I5]
							84287967	84288495	GRMZM2G157948	biotype=protein_coding	#N/A
							84317975	84323311	GRMZM2G157933	biotype=protein_coding	logic_name=genebuilder::
							84319673	84319835	GRMZM2G162142	biotype=transposable_element	#N/A
							84338853	84339179	GRMZM5G855726	biotype=pseudogene	#N/A
							84338853	84340203	GRMZM2G574492	biotype=pseudogene	#N/A
							84368408	84370148	GRMZM2G391795	biotype=protein_coding	description=Uncharacterized protein [Source:UniProtKB/TrEMBL%3BAcc:C4J9M8]
							84411827	84412133	GRMZM5G814499	biotype=protein_coding	#N/A
							84413797	84414503	GRMZM5G898965	biotype=protein_coding	#N/A
							84414405	84419219	GRMZM2G375051	biotype=transposable_element	#N/A
							84424442	84424518	GRMZM2G527185	biotype=pseudogene	#N/A
							84446873	84448214	GRMZM5G886232	biotype=transposable_element	#N/A
							84456539	84457622	GRMZM5G806948	biotype=protein_coding	#N/A
							84473804	84475217	GRMZM2G067720	biotype=transposable_element	#N/A
							84475530	84476343	GRMZM2G067769	biotype=transposable_element	#N/A
							84484102	84485877	AC212668.2_FG008	biotype=transposable_element	#N/A
							84486967	84487191	GRMZM2G522338	biotype=pseudogene	#N/A
							84558089	84559412	AC212668.2_FG005	biotype=protein_coding	#N/A
							84579448	84579698	GRMZM2G575372	biotype=transposable_element	#N/A
							84621547	84621999	AC212668.2_FG001	biotype=protein_coding	logic_name=fgenesh::
							84701064	84702450	GRMZM2G150011	biotype=protein_coding	description=Zinc finger%2C C2H2 type family protein [Source:UniProtKB/TrEMBL%3BAcc:B6TSL1]
							84712420	84712541	GRMZM2G571891	biotype=transposable_element	#N/A
							84715226	84715348	GRMZM2G571893	biotype=pseudogene	#N/A
							84770695	84770934	GRMZM5G890942	biotype=protein_coding	#N/A
							84813491	84814040	GRMZM2G302801	biotype=protein_coding	#N/A
							84813604	84814055	GRMZM5G813814	biotype=protein_coding	#N/A
							84830522	84830640	GRMZM2G484099	biotype=pseudogene	#N/A
							84844084	84855290	GRMZM2G130910	biotype=protein_coding	description=Histone-lysine N-methyltransferase%2C H3 lysine-36 and H4 lysine-20specific%3B SET domain protein 110 [Source:UniProtKB/TrEMBL%3BAcc:Q8H6A9]
							84858717	84861606	GRMZM2G429051	biotype=transposable_element	#N/A
							84864733	84864956	GRMZM2G130948	biotype=protein_coding	#N/A
							84957773	84958198	AC205013.4_FG002	biotype=protein_coding	#N/A
							85004608	85010307	GRMZM2G024615	biotype=protein_coding	description=Lipid phosphate phosphatase 3%3B Uncharacterized protein [Source:UniProtKB/TrEMBL%3BAcc:B6UAM7]
							85024260	85026301	AC195833.3_FG001	biotype=protein_coding	#N/A
							85041721	85042699	AC195833.3_FG002	biotype=protein_coding	#N/A
							85141272	85148107	GRMZM2G155203	biotype=transposable_element	#N/A
							85141455	85141700	GRMZM5G832914	biotype=transposable_element	#N/A
							85149472	85151361	GRMZM2G155198	biotype=protein_coding	#N/A
							85173089	85174403	GRMZM2G575696	biotype=protein_coding	#N/A
							85227597	85227684	GRMZM2G487879	biotype=transposable_element	#N/A
							85262752	85264684	GRMZM2G418153	biotype=protein_coding	#N/A
							85262878	85264551	GRMZM2G117878	biotype=protein_coding	description=Uncharacterized protein [Source:UniProtKB/TrEMBL%3BAcc:C0PPB8]
							85297371	85297959	GRMZM2G418135	biotype=protein_coding	logic_name=genebuilder::
							85316751	85317619	GRMZM5G867195	biotype=transposable_element	#N/A
							85342627	85343638	AC198357.3_FG002	biotype=protein_coding	logic_name=fgenesh::
							85579076	85580319	GRMZM2G131340	biotype=protein_coding	logic_name=genebuilder::
							85582135	85585440	GRMZM2G433488	biotype=transposable_element	#N/A
							85585913	85587861	AC195827.3_FG002	biotype=transposable_element	#N/A
							85614300	85614405	GRMZM2G511898	biotype=pseudogene	#N/A
							85634082	85636318	GRMZM2G062605	biotype=transposable_element	#N/A
							85636680	85639723	GRMZM2G363052	biotype=protein_coding	description=Uncharacterized protein [Source:UniProtKB/TrEMBL%3BAcc:B4FNI1]
							85675601	85675703	GRMZM2G556717	biotype=transposable_element	#N/A
							85676074	85676675	GRMZM2G556726	biotype=transposable_element	#N/A
							85679601	85680185	AC214668.3_FG003	biotype=protein_coding	#N/A
							85691871	85692191	GRMZM2G126145	biotype=protein_coding	#N/A
							85722915	85723556	GRMZM5G899239	biotype=protein_coding	#N/A
							85724988	85725545	AC214668.3_FG006	biotype=protein_coding	#N/A
							85728038	85728277	AC214668.3_FG007	biotype=protein_coding	#N/A
							85755175	85757321	GRMZM2G126243	biotype=transposable_element	#N/A
							85757933	85758354	GRMZM5G894428	biotype=transposable_element	#N/A
							85764523	85765810	GRMZM5G818812	biotype=protein_coding	logic_name=genebuilder::
							85792074	85795337	AC214668.3_FG001	biotype=protein_coding	#N/A
							85832456	85832533	GRMZM2G483382	biotype=pseudogene	#N/A
							85835362	85836431	AC214668.3_FG010	biotype=protein_coding	#N/A
							85856064	85856450	GRMZM5G888185	biotype=protein_coding	#N/A
							85858463	85862713	GRMZM2G031096	biotype=transposable_element	#N/A
							85874277	85881002	GRMZM5G814164	biotype=protein_coding	description=Uncharacterized protein [Source:UniProtKB/TrEMBL%3BAcc:C0PA84]
							85881374	85883846	GRMZM2G088849	biotype=protein_coding	description=Uncharacterized protein [Source:UniProtKB/TrEMBL%3BAcc:B4F8I0]
							85885215	85885728	AC202702.1_FG001	biotype=transposable_element	#N/A
							85885748	85886396	GRMZM2G088826	biotype=transposable_element	#N/A
							86042005	86042163	AC200176.2_FG001	biotype=protein_coding	#N/A
							86047473	86062140	GRMZM2G126832	biotype=protein_coding	description=Uncharacterized protein [Source:UniProtKB/TrEMBL%3BAcc:B4F8M0]
							86047490	86048436	GRMZM2G558779	biotype=pseudogene	#N/A
							86088690	86089745	GRMZM2G060410	biotype=protein_coding	logic_name=genebuilder::
							86091244	86091908	GRMZM2G519492	biotype=transposable_element	#N/A
							86093013	86093330	GRMZM2G060368	biotype=protein_coding	#N/A
							86104565	86107417	GRMZM2G361723	biotype=transposable_element	#N/A
							86190449	86190734	GRMZM2G539274	biotype=pseudogene	#N/A
							86191314	86193715	GRMZM2G539295	biotype=transposable_element	#N/A
							86193740	86194490	GRMZM5G827802	biotype=transposable_element	#N/A
							86196118	86204780	GRMZM2G093947	biotype=protein_coding	logic_name=genebuilder::
							86268320	86268803	GRMZM2G520192	biotype=transposable_element	#N/A
							86278491	86278862	AC187460.4_FG002	biotype=protein_coding	logic_name=fgenesh::
							86305509	86305967	AC187460.4_FG001	biotype=protein_coding	#N/A
							86433388	86439128	GRMZM2G473001	biotype=protein_coding	description=Phosphoenolpyruvate carboxylase 2 [Source:UniProtKB/Swiss-Prot%3BAcc:P51059]
							86441964	86442160	GRMZM2G586483	biotype=transposable_element	#N/A
							86442665	86447344	GRMZM2G148422	biotype=transposable_element	#N/A
							86446736	86447763	GRMZM2G328763	biotype=transposable_element	#N/A
							86448864	86449574	GRMZM2G025687	biotype=transposable_element	#N/A
							86465852	86465945	GRMZM2G499739	biotype=transposable_element	#N/A
							86467094	86467762	GRMZM2G328863	biotype=transposable_element	#N/A
							86470643	86472023	GRMZM2G025761	biotype=protein_coding	#N/A
							86472309	86472954	GRMZM2G328877	biotype=protein_coding	#N/A
							86473558	86474057	GRMZM2G499758	biotype=pseudogene	#N/A
							86486878	86488550	AC210981.3_FG004	biotype=transposable_element	#N/A
							86574578	86574715	GRMZM2G499426	biotype=transposable_element	#N/A
							86576887	86583874	GRMZM2G325938	biotype=protein_coding	logic_name=genebuilder::
							86585433	86587193	GRMZM2G026397	biotype=transposable_element	#N/A
							86587811	86589076	AC198430.3_FG004	biotype=transposable_element	#N/A
							86694896	86699004	GRMZM2G138037	biotype=protein_coding	#N/A
							86721098	86721481	GRMZM2G565815	biotype=transposable_element	#N/A
							86722004	86722164	GRMZM2G565813	biotype=transposable_element	#N/A
							86723203	86723411	GRMZM2G138021	biotype=transposable_element	#N/A
							86728897	86729214	GRMZM2G138018	biotype=transposable_element	#N/A
							86730518	86732774	GRMZM2G138012	biotype=protein_coding	logic_name=genebuilder::
							86735039	86747066	GRMZM2G137971	biotype=protein_coding	description=Uncharacterized protein [Source:UniProtKB/TrEMBL%3BAcc:B4FR71]
							86748004	86748228	AC210798.4_FG002	biotype=protein_coding	#N/A
							86799017	86799114	GRMZM2G573252	biotype=pseudogene	#N/A
							86799795	86800109	GRMZM2G573248	biotype=pseudogene	#N/A
							86800636	86802425	GRMZM2G149295	biotype=protein_coding	description=Cupin%2C RmlC-type [Source:UniProtKB/TrEMBL%3BAcc:B6TJB8]
							86801146	86802045	GRMZM5G813996	biotype=protein_coding	#N/A
							86858829	86860406	GRMZM2G149288	biotype=protein_coding	description=Uncharacterized protein [Source:UniProtKB/TrEMBL%3BAcc:C4J529]
							86873640	86876591	GRMZM2G149277	biotype=protein_coding	description=Uncharacterized protein [Source:UniProtKB/TrEMBL%3BAcc:C0PFC5]
							86882675	86883229	GRMZM2G515165	biotype=pseudogene	#N/A
							86884748	86885610	AC214150.3_FG001	biotype=protein_coding	#N/A
							86885223	86885315	GRMZM2G515164	biotype=pseudogene	#N/A
							86886221	86888046	GRMZM2G055289	biotype=protein_coding	#N/A
							87077643	87079674	AC197443.3_FG001	biotype=transposable_element	#N/A
							87113671	87114001	GRMZM5G807929	biotype=protein_coding	#N/A
							87192392	87195740	GRMZM2G164967	biotype=protein_coding	description=Carotenoid cleavage dioxygenase [Source:UniProtKB/TrEMBL%3BAcc:B6UEM5]
							87227531	87230579	GRMZM2G420359	biotype=transposable_element	#N/A
							87231449	87231861	GRMZM2G420365	biotype=transposable_element	#N/A
							87236525	87236652	GRMZM2G507633	biotype=pseudogene	#N/A
							87236930	87237011	GRMZM2G507635	biotype=transposable_element	#N/A
							87253559	87256250	GRMZM2G413947	biotype=transposable_element	#N/A
							87257389	87258454	GRMZM2G063350	biotype=transposable_element	#N/A
							87259061	87259550	AC198395.3_FG002	biotype=protein_coding	#N/A
							87259684	87261758	GRMZM2G366106	biotype=transposable_element	#N/A
							87263688	87263984	GRMZM2G521958	biotype=pseudogene	#N/A
							87327330	87327698	AC199920.4_FG003	biotype=protein_coding	#N/A
							87328251	87328371	GRMZM2G487068	biotype=pseudogene	#N/A
							87384322	87384840	AC199920.4_FG004	biotype=transposable_element	#N/A
							87482753	87483931	GRMZM2G160621	biotype=protein_coding	#N/A
							87511478	87515417	GRMZM2G160614	biotype=protein_coding	description=Sugar transport protein 14 [Source:UniProtKB/TrEMBL%3BAcc:B6T9F4]
							87513862	87514845	GRMZM2G461625	biotype=protein_coding	logic_name=genebuilder::
							87516011	87517735	GRMZM2G461592	biotype=protein_coding	logic_name=genebuilder::
							87517806	87518207	GRMZM5G833615	biotype=protein_coding	#N/A
							87517806	87518207	GRMZM5G803153	biotype=protein_coding	logic_name=fgenesh::
							87519220	87519323	GRMZM2G579763	biotype=pseudogene	#N/A
							87520295	87520409	GRMZM2G579754	biotype=pseudogene	#N/A
							87523032	87523181	AC215865.3_FG001	biotype=protein_coding	#N/A
							87579407	87579586	GRMZM2G574118	biotype=pseudogene	#N/A
							87596021	87596344	AC215865.3_FG005	biotype=protein_coding	#N/A
							87596604	87596689	GRMZM2G519366	biotype=pseudogene	#N/A
							87731829	87731907	GRMZM2G503206	biotype=pseudogene	#N/A
							87768493	87769773	GRMZM2G323662	biotype=transposable_element	#N/A
							87794394	87797582	GRMZM2G075951	biotype=protein_coding	#N/A
							87847977	87848079	GRMZM2G528764	biotype=transposable_element	#N/A
							87850785	87850887	GRMZM2G576376	biotype=transposable_element	#N/A
							87900988	87901092	GRMZM2G528538	biotype=transposable_element	#N/A
							87909840	87909951	GRMZM2G528534	biotype=transposable_element	#N/A
							87922694	87925677	GRMZM2G304033	biotype=protein_coding	#N/A
							88023958	88024081	GRMZM2G542402	biotype=pseudogene	#N/A
							88026321	88026410	GRMZM2G491716	biotype=transposable_element	#N/A
							88030664	88032824	GRMZM2G163760	biotype=transposable_element	#N/A
							88034131	88036986	GRMZM2G163768	biotype=transposable_element	#N/A
							88038117	88042455	GRMZM2G462450	biotype=transposable_element	#N/A
							88043549	88043641	GRMZM2G580273	biotype=pseudogene	#N/A
							88044421	88045369	GRMZM2G163799	biotype=protein_coding	#N/A
							88085006	88085117	GRMZM2G565440	biotype=pseudogene	#N/A
							88106670	88125427	GRMZM2G031461	biotype=protein_coding	description=Uncharacterized protein [Source:UniProtKB/TrEMBL%3BAcc:B4FMB8]
							88152754	88152869	GRMZM2G484830	biotype=pseudogene	#N/A
							88153195	88158414	GRMZM2G304079	biotype=protein_coding	#N/A
							88286077	88286514	GRMZM2G054282	biotype=transposable_element	#N/A
							88303121	88304351	GRMZM2G058678	biotype=protein_coding	#N/A
							88303850	88304351	GRMZM5G876158	biotype=protein_coding	logic_name=genebuilder::
							88311172	88312400	GRMZM2G033288	biotype=protein_coding	logic_name=genebuilder::
							88316071	88316518	GRMZM2G504902	biotype=transposable_element	#N/A
							88384062	88384574	GRMZM5G865105	biotype=transposable_element	#N/A
							88386315	88388523	GRMZM2G115496	biotype=transposable_element	#N/A
							88399223	88401555	GRMZM2G379301	biotype=transposable_element	#N/A
							88402755	88403051	GRMZM2G156835	biotype=protein_coding	#N/A
							88403509	88404195	GRMZM2G156821	biotype=protein_coding	#N/A
							88404559	88404662	GRMZM2G578791	biotype=transposable_element	#N/A
							88405420	88405518	GRMZM2G578789	biotype=transposable_element	#N/A
							88508531	88547693	GRMZM2G138410	biotype=protein_coding	description=UDP-glucose 4-epimerase GEPI48%3B Uncharacterized protein [Source:UniProtKB/TrEMBL%3BAcc:B6TIV4]
							88510194	88512691	AC187459.3_FG002	biotype=transposable_element	#N/A
							88530488	88530751	GRMZM2G565529	biotype=transposable_element	#N/A
							88547790	88552572	GRMZM2G469323	biotype=protein_coding	logic_name=genebuilder::
							88563395	88563619	GRMZM5G811880	biotype=protein_coding	#N/A
							88675941	88678373	GRMZM2G116939	biotype=protein_coding	logic_name=genebuilder::
							88700688	88700899	GRMZM2G116949	biotype=transposable_element	#N/A
							88763548	88764080	GRMZM2G553028	biotype=transposable_element	#N/A
							88797575	88803480	GRMZM2G116952	biotype=protein_coding	description=Uncharacterized protein [Source:UniProtKB/TrEMBL%3BAcc:B4FNX3]
							88805061	88807658	GRMZM2G392991	biotype=transposable_element	#N/A
							88860795	88861914	AC199070.3_FG004	biotype=transposable_element	#N/A
							88864577	88864679	GRMZM2G542074	biotype=transposable_element	#N/A
							88906626	88906907	GRMZM5G837771	biotype=pseudogene	#N/A
							88915398	88917303	GRMZM2G344911	biotype=transposable_element	#N/A
							88976102	88976566	GRMZM5G871164	biotype=transposable_element	#N/A
							89034033	89035626	GRMZM2G308615	biotype=protein_coding	description=Uncharacterized protein [Source:UniProtKB/TrEMBL%3BAcc:B7ZYU7]
							89034086	89035462	GRMZM2G308626	biotype=protein_coding	#N/A
							89088652	89088753	GRMZM2G548925	biotype=transposable_element	#N/A
							89091067	89094517	GRMZM2G110685	biotype=protein_coding	description=Uncharacterized protein [Source:UniProtKB/TrEMBL%3BAcc:C0HET2]
							89096781	89097229	GRMZM2G124708	biotype=protein_coding	logic_name=genebuilder::
							89147551	89155180	AC213517.4_FG001	biotype=transposable_element	#N/A
							89156884	89159397	GRMZM2G124732	biotype=protein_coding	description=Uncharacterized protein [Source:UniProtKB/TrEMBL%3BAcc:C0HGG1]
							89160300	89160538	GRMZM2G557223	biotype=transposable_element	#N/A
							89311512	89315208	GRMZM5G823966	biotype=protein_coding	#N/A
							89316774	89319733	GRMZM2G367355	biotype=protein_coding	logic_name=genebuilder::
							89320349	89323944	GRMZM2G066086	biotype=protein_coding	#N/A
							89324391	89324937	GRMZM2G367353	biotype=protein_coding	#N/A
							89423443	89423541	GRMZM2G511263	biotype=pseudogene	#N/A
							89423845	89426009	GRMZM2G347979	biotype=protein_coding	#N/A
							89431381	89432986	GRMZM2G348015	biotype=protein_coding	#N/A
							89432642	89436030	GRMZM2G047592	biotype=protein_coding	description=Uncharacterized protein [Source:UniProtKB/TrEMBL%3BAcc:B4FX85]
							89437410	89437586	AC202029.4_FG003	biotype=transposable_element	#N/A
							89710744	89711874	GRMZM2G180975	biotype=protein_coding	logic_name=genebuilder::
							89717294	89717725	GRMZM2G480646	biotype=transposable_element	#N/A
							89720454	89720660	GRMZM2G525460	biotype=transposable_element	#N/A
							89734452	89736877	GRMZM2G453744	biotype=transposable_element	#N/A
							89738456	89738800	GRMZM5G891298	biotype=pseudogene	#N/A
							89742219	89745442	GRMZM2G042907	biotype=protein_coding	#N/A
							89745223	89745415	GRMZM5G863172	biotype=protein_coding	#N/A
							89824313	89824678	GRMZM2G013423	biotype=transposable_element	#N/A
							89825065	89825404	GRMZM2G000983	biotype=transposable_element	#N/A
							89872666	89872766	GRMZM2G526171	biotype=pseudogene	#N/A
							89885327	89885517	GRMZM2G163856	biotype=transposable_element	#N/A
							89924531	89924659	GRMZM2G531433	biotype=transposable_element	#N/A
							89993694	89993803	GRMZM2G502263	biotype=transposable_element	#N/A
							89994242	89996732	GRMZM2G332871	biotype=transposable_element	#N/A
							89996363	89997226	GRMZM2G332886	biotype=transposable_element	#N/A
							90048134	90048263	GRMZM2G482963	biotype=pseudogene	#N/A
							90053826	90053955	GRMZM2G551369	biotype=pseudogene	#N/A
							90156659	90157081	AC204508.4_FG001	biotype=protein_coding	#N/A
							90298737	90298842	GRMZM2G507966	biotype=pseudogene	#N/A
							90349344	90351378	AC199473.4_FG003	biotype=protein_coding	#N/A
							90367071	90369186	GRMZM2G049841	biotype=protein_coding	#N/A
							90383820	90385037	AC199473.4_FG001	biotype=protein_coding	#N/A
							90415853	90416030	GRMZM2G543008	biotype=pseudogene	#N/A
							90416264	90418286	AC199386.3_FG001	biotype=protein_coding	#N/A
							90432139	90432561	AC199386.3_FG002	biotype=protein_coding	#N/A
							90526116	90526610	AC199386.3_FG003	biotype=protein_coding	#N/A
							90541166	90547063	GRMZM2G054048	biotype=protein_coding	logic_name=genebuilder::
							90604742	90604840	GRMZM2G558267	biotype=pseudogene	#N/A
							90679965	90681576	GRMZM2G072997	biotype=protein_coding	logic_name=genebuilder::
							90690454	90692468	GRMZM2G053653	biotype=protein_coding	description=30S ribosomal protein S15%2C chloroplastic [Source:UniProtKB/Swiss-Prot%3BAcc:P17703]
							90713951	90720016	GRMZM2G383052	biotype=protein_coding	description=NAD(P)H-quinone oxidoreductase subunit 2 A%2C chloroplastic [Source:UniProtKB/Swiss-Prot%3BAcc:P0CD58]
							90714041	90714523	GRMZM5G878783	biotype=protein_coding	#N/A
							90715079	90719326	GRMZM2G383111	biotype=protein_coding	#N/A
							90734744	90735961	AC186782.4_FG001	biotype=protein_coding	#N/A
							90748646	90777493	AC186782.4_FG003	biotype=protein_coding	logic_name=genebuilder::
							90775060	90775237	GRMZM2G525206	biotype=pseudogene	#N/A
							90791071	90792264	GRMZM5G825192	biotype=protein_coding	logic_name=genebuilder::
							90797838	90827109	GRMZM2G404647	biotype=protein_coding	description=Uncharacterized protein [Source:UniProtKB/TrEMBL%3BAcc:C0PG58]
							90829233	90829915	AC195127.3_FG002	biotype=protein_coding	#N/A
							90833142	90834174	GRMZM2G105049	biotype=protein_coding	#N/A
							90848906	90849454	GRMZM2G404685	biotype=transposable_element	#N/A
							90985278	90985577	GRMZM2G486920	biotype=transposable_element	#N/A
							90992914	90996004	GRMZM2G332939	biotype=transposable_element	#N/A
							91017449	91021158	GRMZM2G390318	biotype=transposable_element	#N/A
							91072642	91073025	GRMZM2G524972	biotype=transposable_element	#N/A
							91073395	91074301	GRMZM2G071238	biotype=transposable_element	#N/A
							91081840	91086772	GRMZM2G371259	biotype=transposable_element	#N/A
							91089787	91090140	GRMZM2G371297	biotype=transposable_element	#N/A
							91163441	91164918	GRMZM5G829680	biotype=protein_coding	#N/A
							91165228	91172698	GRMZM2G374676	biotype=transposable_element	#N/A
							91190407	91193515	GRMZM2G061243	biotype=protein_coding	#N/A
							91194658	91195018	GRMZM2G519153	biotype=protein_coding	#N/A
							91208448	91209280	GRMZM2G519152	biotype=protein_coding	logic_name=genebuilder::
							91258282	91258386	GRMZM2G530316	biotype=pseudogene	#N/A
							91274203	91274815	GRMZM2G313007	biotype=pseudogene	#N/A
							91364728	91366958	GRMZM2G146665	biotype=protein_coding	logic_name=genebuilder::
							91456229	91457040	GRMZM2G133674	biotype=protein_coding	#N/A
							91494489	91495356	GRMZM2G071738	biotype=pseudogene	#N/A
							91515146	91515270	GRMZM2G526292	biotype=transposable_element	#N/A
							91516881	91517282	GRMZM2G373589	biotype=protein_coding	logic_name=genebuilder::
							91541764	91541961	AC186374.4_FG003	biotype=protein_coding	#N/A
							91542550	91543450	GRMZM2G526300	biotype=transposable_element	#N/A
							91543864	91544366	AC186374.4_FG004	biotype=protein_coding	#N/A
							91575391	91575492	GRMZM2G538565	biotype=transposable_element	#N/A
							91576847	91580837	GRMZM2G095097	biotype=transposable_element	#N/A
							91602606	91604413	GRMZM5G888055	biotype=protein_coding	#N/A
							91615650	91616072	AC192581.3_FG005	biotype=protein_coding	#N/A
							91618292	91618777	GRMZM2G326506	biotype=protein_coding	#N/A
							91626694	91627338	GRMZM5G821292	biotype=transposable_element	#N/A
							91631074	91632327	GRMZM2G040431	biotype=transposable_element	#N/A
							91632375	91633964	GRMZM2G040460	biotype=protein_coding	logic_name=genebuilder::
							91640396	91641025	AC192581.3_FG002	biotype=protein_coding	#N/A
							91640702	91642789	GRMZM5G834040	biotype=protein_coding	logic_name=genebuilder::
							91677492	91679472	GRMZM2G400571	biotype=transposable_element	#N/A
							91683395	91686850	GRMZM2G100107	biotype=protein_coding	description=Putative uncharacterized protein [Source:UniProtKB/TrEMBL%3BAcc:B6UCY0]
							91684598	91685409	GRMZM2G542612	biotype=pseudogene	#N/A
							91707725	91708501	GRMZM2G100160	biotype=protein_coding	#N/A
							91720104	91722197	GRMZM2G013593	biotype=protein_coding	logic_name=genebuilder::
							91724408	91724680	GRMZM2G390008	biotype=transposable_element	#N/A
							91758690	91759932	GRMZM2G330379	biotype=protein_coding	logic_name=genebuilder::
							91856533	91858196	GRMZM2G405284	biotype=protein_coding	logic_name=genebuilder::
							91859088	91863042	GRMZM2G105721	biotype=transposable_element	#N/A
							91862418	91863002	GRMZM5G809080	biotype=transposable_element	#N/A
							91864249	91867376	GRMZM2G105734	biotype=transposable_element	#N/A
							91931063	91931359	AC198759.3_FG006	biotype=transposable_element	#N/A
							91966247	91966938	GRMZM2G333198	biotype=transposable_element	#N/A
							91969645	91970013	AC198759.3_FG004	biotype=transposable_element	#N/A
							91973334	91974163	GRMZM2G034843	biotype=protein_coding	description=Putative uncharacterized protein [Source:UniProtKB/TrEMBL%3BAcc:B6TQF6]
							91985372	91985679	AC198759.3_FG003	biotype=protein_coding	#N/A
							92072003	92072249	GRMZM2G590331	biotype=pseudogene	#N/A
							92078951	92089092	GRMZM2G479906	biotype=protein_coding	logic_name=genebuilder::
							92081769	92085480	GRMZM5G857621	biotype=protein_coding	#N/A
							92089975	92090367	GRMZM5G881407	biotype=pseudogene	#N/A
							92090557	92091583	GRMZM2G479918	biotype=protein_coding	#N/A
							92154036	92154140	GRMZM2G582714	biotype=pseudogene	#N/A
							92254998	92255114	GRMZM2G548335	biotype=pseudogene	#N/A
							92291366	92309789	GRMZM2G571942	biotype=protein_coding	logic_name=genebuilder::
							92315272	92315556	AC193336.3_FG004	biotype=transposable_element	#N/A
							92337604	92341228	GRMZM2G149670	biotype=transposable_element	#N/A
							92343291	92346919	GRMZM2G312219	biotype=transposable_element	#N/A
							92359307	92360226	GRMZM2G012505	biotype=transposable_element	#N/A
							92361052	92364108	GRMZM2G012424	biotype=transposable_element	#N/A
							92389843	92389942	GRMZM2G566956	biotype=pseudogene	#N/A
							92391794	92393825	GRMZM2G139815	biotype=protein_coding	description=WRKY74-superfamily of TFs having WRKY and zinc finger domains [Source:UniProtKB/TrEMBL%3BAcc:B6U244]
							92395118	92395231	GRMZM2G566957	biotype=pseudogene	#N/A
							92454057	92454472	GRMZM2G015856	biotype=protein_coding	logic_name=genebuilder::
							92467903	92468439	AC187388.4_FG001	biotype=protein_coding	#N/A
							92486748	92486842	GRMZM2G560957	biotype=transposable_element	#N/A
							92519079	92519615	GRMZM5G858908	biotype=protein_coding	#N/A
							92628563	92631760	GRMZM2G307434	biotype=transposable_element	#N/A
							92645637	92647444	GRMZM2G030196	biotype=transposable_element	#N/A
							92649581	92651070	GRMZM2G030197	biotype=protein_coding	logic_name=genebuilder::
							92723005	92723169	GRMZM2G056905	biotype=transposable_element	#N/A
							92726299	92728678	GRMZM2G056875	biotype=protein_coding	logic_name=genebuilder::
							92750864	92751709	GRMZM2G344046	biotype=transposable_element	#N/A
							92802648	92803954	GRMZM2G048380	biotype=protein_coding	#N/A
							92805628	92806335	GRMZM2G346488	biotype=pseudogene	#N/A
							92805881	92806887	AC217890.3_FG003	biotype=protein_coding	#N/A
							92851178	92851269	GRMZM2G589548	biotype=transposable_element	#N/A
							92851439	92851906	AC209397.4_FG002	biotype=protein_coding	#N/A
							92854568	92854673	GRMZM2G551812	biotype=transposable_element	#N/A
							92895282	92895533	GRMZM5G833877	biotype=protein_coding	#N/A
							92940935	92943218	GRMZM2G129453	biotype=protein_coding	description=Desaturase/cytochrome b5 protein%3B Uncharacterized protein [Source:UniProtKB/TrEMBL%3BAcc:B4FAU2]
							92944084	92944382	GRMZM2G559062	biotype=pseudogene	#N/A
							92944852	92944950	GRMZM2G559058	biotype=transposable_element	#N/A
							92945508	92946812	GRMZM2G129420	biotype=protein_coding	logic_name=genebuilder::
							92947521	92947916	GRMZM2G129396	biotype=transposable_element	#N/A
							92949635	92949736	GRMZM2G503010	biotype=transposable_element	#N/A
							92951256	92951772	GRMZM2G503007	biotype=transposable_element	#N/A
							92955853	92956077	AC199791.2_FG002	biotype=protein_coding	#N/A
							92960457	92961316	GRMZM2G036332	biotype=transposable_element	#N/A
							92971514	92972752	AC199791.2_FG001	biotype=transposable_element	#N/A
							92985489	92985596	GRMZM2G554460	biotype=pseudogene	#N/A
							92986378	92987749	GRMZM2G119203	biotype=protein_coding	logic_name=genebuilder::
							92992925	92993032	GRMZM2G554462	biotype=pseudogene	#N/A
							92993814	92995187	GRMZM2G119209	biotype=protein_coding	description=Uncharacterized protein [Source:UniProtKB/TrEMBL%3BAcc:B4FHP6]
							93078471	93083044	GRMZM2G018712	biotype=protein_coding	#N/A
							93080182	93082681	GRMZM5G888894	biotype=protein_coding	description=Uncharacterized protein [Source:UniProtKB/TrEMBL%3BAcc:C4IZX5]
							93083987	93085899	GRMZM2G322314	biotype=protein_coding	description=Uncharacterized protein [Source:UniProtKB/TrEMBL%3BAcc:B4FLP7]
							93086223	93086479	GRMZM2G495846	biotype=protein_coding	logic_name=genebuilder::
							93088545	93089009	GRMZM2G541659	biotype=transposable_element	#N/A
							93091569	93091649	GRMZM2G541676	biotype=transposable_element	#N/A
							93093919	93097664	GRMZM2G399087	biotype=protein_coding	logic_name=genebuilder::
							93098099	93098212	GRMZM2G541702	biotype=pseudogene	#N/A
							93116046	93116425	GRMZM2G576793	biotype=pseudogene	#N/A
							93164343	93166011	GRMZM2G025895	biotype=protein_coding	description=Putative WRKY DNA-binding domain superfamily protein [Source:UniProtKB/TrEMBL%3BAcc:K7UVX8]
							93173862	93183374	GRMZM2G025822	biotype=transposable_element	#N/A
							93183840	93185439	GRMZM2G417781	biotype=transposable_element	#N/A
							93190461	93191009	GRMZM2G588010	biotype=transposable_element	#N/A
							93195232	93195744	GRMZM2G174451	biotype=transposable_element	#N/A
							93195952	93196280	GRMZM2G588001	biotype=transposable_element	#N/A
							93225205	93236298	GRMZM2G154621	biotype=protein_coding	description=UBP26 [Source:UniProtKB/TrEMBL%3BAcc:B6U3L1]
							93260247	93262707	AC187058.4_FG003	biotype=transposable_element	#N/A
							93298248	93302809	AC187058.4_FG001	biotype=transposable_element	#N/A
							93370462	93371439	GRMZM2G115667	biotype=transposable_element	#N/A
							93372560	93373062	GRMZM2G416957	biotype=transposable_element	#N/A
							93375631	93384651	GRMZM2G115670	biotype=protein_coding	description=Uncharacterized protein [Source:UniProtKB/TrEMBL%3BAcc:C0PJQ6]
							93385568	93385645	GRMZM2G552330	biotype=transposable_element	#N/A
							93389141	93391776	AC195484.3_FG003	biotype=protein_coding	logic_name=fgenesh::
							93458134	93458248	GRMZM2G531495	biotype=pseudogene	#N/A
							93541742	93542008	GRMZM5G884420	biotype=protein_coding	#N/A
							93546347	93546593	GRMZM2G068996	biotype=pseudogene	#N/A
							93547425	93553879	GRMZM2G069085	biotype=protein_coding	description=Protein yippee-like [Source:UniProtKB/TrEMBL%3BAcc:B6U591]
							93684384	93685770	GRMZM2G086231	biotype=protein_coding	logic_name=genebuilder::
							93738810	93741058	GRMZM2G387934	biotype=transposable_element	#N/A
							93746799	93750901	AC210670.4_FG006	biotype=protein_coding	logic_name=fgenesh::
							93823341	93828644	GRMZM2G013348	biotype=transposable_element	#N/A
							93845181	93845284	GRMZM2G567024	biotype=pseudogene	#N/A
							93849171	93849736	GRMZM2G140937	biotype=transposable_element	#N/A
							93851230	93851521	GRMZM2G567031	biotype=transposable_element	#N/A
							93852925	93853028	GRMZM2G567033	biotype=transposable_element	#N/A
							93853570	93863210	GRMZM2G140949	biotype=protein_coding	logic_name=genebuilder::
							93853999	93854331	GRMZM2G700119	biotype=protein_coding	#N/A
							93887583	93889278	AC210282.3_FG001	biotype=transposable_element	#N/A
							93898878	93899614	GRMZM2G014371	biotype=pseudogene	#N/A
							93921811	93922862	GRMZM2G123980	biotype=transposable_element	#N/A
							94022619	94026990	GRMZM2G083058	biotype=protein_coding	description=Uncharacterized protein [Source:UniProtKB/TrEMBL%3BAcc:B7ZX46]
							94026307	94026971	GRMZM2G083197	biotype=protein_coding	#N/A
							94027250	94027350	GRMZM2G531863	biotype=pseudogene	#N/A
							94039435	94040246	GRMZM5G872574	biotype=protein_coding	logic_name=genebuilder::
							94054814	94056199	GRMZM2G083042	biotype=protein_coding	logic_name=genebuilder::
							94114549	94115237	GRMZM2G522598	biotype=transposable_element	#N/A
							94192437	94192533	GRMZM2G489495	biotype=transposable_element	#N/A
							94192806	94192910	GRMZM2G489493	biotype=transposable_element	#N/A
							94201889	94238627	GRMZM2G011526	biotype=protein_coding	logic_name=genebuilder::
							94285267	94285601	GRMZM2G489484	biotype=pseudogene	#N/A
							94285500	94287958	GRMZM5G849224	biotype=protein_coding	#N/A
							94363086	94364732	GRMZM2G479073	biotype=transposable_element	#N/A
							94366298	94366714	AC212222.3_FG001	biotype=transposable_element	#N/A
							94393778	94394434	GRMZM5G887633	biotype=protein_coding	logic_name=genebuilder::
							94398729	94399039	GRMZM2G589942	biotype=pseudogene	#N/A
							94399450	94400195	GRMZM2G179702	biotype=protein_coding	#N/A
							94510636	94515443	GRMZM2G053781	biotype=protein_coding	logic_name=genebuilder::
							94515828	94520376	GRMZM2G053958	biotype=protein_coding	description=Uncharacterized protein [Source:UniProtKB/TrEMBL%3BAcc:C4IZ09]
							94540278	94540424	GRMZM2G515938	biotype=pseudogene	#N/A
							94540910	94541553	GRMZM2G054016	biotype=protein_coding	#N/A
							94564777	94565146	GRMZM2G515944	biotype=transposable_element	#N/A
							94596620	94597952	GRMZM2G000977	biotype=transposable_element	#N/A
							94617502	94618101	AC211553.2_FG004	biotype=protein_coding	#N/A
							94622511	94622814	GRMZM2G483607	biotype=pseudogene	#N/A
							94623628	94623864	GRMZM2G001012	biotype=protein_coding	#N/A
							94644611	94646428	GRMZM2G027041	biotype=protein_coding	logic_name=genebuilder::
							94648112	94648230	GRMZM2G500522	biotype=pseudogene	#N/A
							94650240	94650498	GRMZM2G504023	biotype=protein_coding	description=Uncharacterized protein [Source:UniProtKB/TrEMBL%3BAcc:K7W372]
							94654652	94664814	GRMZM2G001652	biotype=protein_coding	logic_name=genebuilder::
							94750977	94751786	AC234513.1_FG002	biotype=transposable_element	#N/A
							94833642	94837002	AC234513.1_FG005	biotype=protein_coding	logic_name=fgenesh::
							94846248	94847323	AC234513.1_FG004	biotype=transposable_element	#N/A
							94847117	94856852	GRMZM5G843174	biotype=protein_coding	description=Retrotransposon protein%3B Uncharacterized protein [Source:UniProtKB/TrEMBL%3BAcc:B4FBT7]
							94900370	94901231	GRMZM2G019312	biotype=protein_coding	#N/A
							94973587	94974522	AC194301.3_FG001	biotype=transposable_element	#N/A
							94974997	94975329	GRMZM5G823971	biotype=protein_coding	#N/A
							95003055	95003589	GRMZM5G818012	biotype=protein_coding	#N/A
							95083203	95087605	GRMZM5G851405	biotype=protein_coding	description=Histone acetyltransferase type B catalytic subunit [Source:UniProtKB/Swiss-Prot%3BAcc:Q8LPU4]
							95088897	95090393	GRMZM5G821647	biotype=pseudogene	#N/A
							95088902	95090368	GRMZM5G854710	biotype=protein_coding	description=Uncharacterized protein [Source:UniProtKB/TrEMBL%3BAcc:C4IZ38]
							95092804	95093742	GRMZM5G807038	biotype=transposable_element	#N/A
							95094782	95095371	GRMZM2G167639	biotype=transposable_element	#N/A
							95095947	95119315	GRMZM5G898887	biotype=protein_coding	logic_name=genebuilder::
							95188030	95188167	GRMZM2G485657	biotype=pseudogene	#N/A
							95188176	95188485	AC208842.3_FG002	biotype=protein_coding	#N/A
							95188412	95188525	GRMZM2G485666	biotype=pseudogene	#N/A
							95189341	95189853	GRMZM2G007950	biotype=protein_coding	#N/A
							95193594	95193956	AC208842.3_FG003	biotype=protein_coding	#N/A
							95244712	95244816	GRMZM2G584568	biotype=transposable_element	#N/A
							95250662	95251790	GRMZM2G168425	biotype=transposable_element	#N/A
							95253568	95254026	GRMZM2G168436	biotype=protein_coding	#N/A
							95255432	95255731	GRMZM2G584578	biotype=pseudogene	#N/A
							95284601	95285008	AC198733.3_FG001	biotype=protein_coding	#N/A
							95297044	95297155	GRMZM2G590133	biotype=pseudogene	#N/A
							95360055	95360435	GRMZM5G857820	biotype=protein_coding	#N/A
							95388588	95389797	GRMZM2G052770	biotype=transposable_element	#N/A
							95416621	95416905	GRMZM5G881583	biotype=protein_coding	#N/A
							95427856	95427940	GRMZM2G515313	biotype=pseudogene	#N/A
							95428215	95431857	GRMZM2G354621	biotype=protein_coding	description=Uncharacterized protein [Source:UniProtKB/TrEMBL%3BAcc:B4FMA1]
							95434751	95436675	AC205470.3_FG008	biotype=protein_coding	logic_name=fgenesh::
							95439109	95440259	GRMZM2G515307	biotype=transposable_element	#N/A
							95446340	95451284	GRMZM2G354615	biotype=protein_coding	logic_name=genebuilder::
							95518590	95518686	GRMZM2G518818	biotype=pseudogene	#N/A
							95521134	95521578	GRMZM2G360649	biotype=protein_coding	#N/A
							95533116	95535254	GRMZM2G360641	biotype=transposable_element	#N/A
							95533897	95534429	GRMZM2G360648	biotype=protein_coding	logic_name=genebuilder::
							95534483	95538209	GRMZM2G700121	biotype=transposable_element	#N/A
							95538428	95542304	GRMZM2G003038	biotype=protein_coding	description=Protein arginine N-methyltransferase 1%3B Uncharacterized protein [Source:UniProtKB/TrEMBL%3BAcc:B6TIG8]
							95544184	95544783	GRMZM2G003207	biotype=transposable_element	#N/A
							95561335	95563445	GRMZM2G304797	biotype=protein_coding	#N/A
							95567445	95567655	GRMZM2G059665	biotype=transposable_element	#N/A
							95568076	95568387	GRMZM2G518253	biotype=transposable_element	#N/A
							95568780	95569094	AC204420.3_FG001	biotype=protein_coding	#N/A
							95575918	95578571	GRMZM2G059717	biotype=protein_coding	#N/A
							95576979	95577412	GRMZM2G518266	biotype=pseudogene	#N/A
							95635545	95640597	GRMZM2G036912	biotype=protein_coding	logic_name=genebuilder::
							95641652	95641764	GRMZM2G506843	biotype=pseudogene	#N/A
							95642776	95643118	AC191331.3_FG002	biotype=protein_coding	#N/A
							95669882	95670319	AC191331.3_FG003	biotype=transposable_element	#N/A
							95674367	95674804	AC191331.3_FG004	biotype=protein_coding	#N/A
							95695907	95696654	GRMZM2G036983	biotype=protein_coding	#N/A
							95700269	95700388	GRMZM2G506857	biotype=pseudogene	#N/A
							95777219	95778373	GRMZM2G037043	biotype=protein_coding	description=Putative uncharacterized protein [Source:UniProtKB/TrEMBL%3BAcc:B6SLZ3]
							95780154	95780483	GRMZM2G506868	biotype=transposable_element	#N/A
							95798665	95798774	GRMZM2G576424	biotype=pseudogene	#N/A
							95824607	95824749	GRMZM2G533852	biotype=transposable_element	#N/A
							95825220	95828900	GRMZM2G533860	biotype=protein_coding	logic_name=genebuilder::
							95832135	95832653	AC187094.4_FG005	biotype=protein_coding	#N/A
							95832765	95833001	GRMZM2G084229	biotype=pseudogene	#N/A
							95874084	95874179	GRMZM2G540959	biotype=transposable_element	#N/A
							95900703	95901205	GRMZM2G586203	biotype=pseudogene	#N/A
							95901828	95904481	AC187094.4_FG002	biotype=protein_coding	#N/A
							95903389	95906479	GRMZM2G172342	biotype=protein_coding	logic_name=genebuilder::
							95939493	95939757	GRMZM2G545711	biotype=transposable_element	#N/A
							95959130	95964593	GRMZM2G366647	biotype=protein_coding	logic_name=genebuilder::
							95978480	95979498	GRMZM2G317075	biotype=transposable_element	#N/A
							95979863	95983360	GRMZM2G014417	biotype=transposable_element	#N/A
							95984233	95987337	GRMZM2G151182	biotype=transposable_element	#N/A
							95989159	95989468	GRMZM2G572930	biotype=pseudogene	#N/A
							96004820	96004987	GRMZM2G572940	biotype=transposable_element	#N/A
							96005404	96005570	GRMZM2G522277	biotype=transposable_element	#N/A
							96011179	96011381	GRMZM2G506498	biotype=transposable_element	#N/A
							96013565	96013761	GRMZM2G506496	biotype=transposable_element	#N/A
							96014968	96017273	GRMZM2G035451	biotype=protein_coding	logic_name=genebuilder::
							96023586	96026583	GRMZM2G366020	biotype=protein_coding	logic_name=genebuilder::
							96028290	96028727	AC225359.3_FG004	biotype=protein_coding	#N/A
							96035488	96035992	GRMZM2G067098	biotype=protein_coding	#N/A
							96045558	96045881	GRMZM2G521905	biotype=transposable_element	#N/A
							96046240	96047157	GRMZM2G067110	biotype=protein_coding	#N/A
							96046959	96047763	AC225359.3_FG006	biotype=protein_coding	description=Uncharacterized protein [Source:UniProtKB/TrEMBL%3BAcc:C0PMP9]
							96047831	96047925	GRMZM2G521926	biotype=pseudogene	#N/A
							96048475	96050461	GRMZM2G067124	biotype=pseudogene	#N/A
							96096748	96096873	GRMZM2G521934	biotype=transposable_element	#N/A
							96097104	96097299	GRMZM2G067135	biotype=transposable_element	#N/A
							96110288	96110453	GRMZM5G829996	biotype=pseudogene	#N/A
							96110911	96111029	GRMZM2G521937	biotype=pseudogene	#N/A
							96163648	96163856	GRMZM2G175853	biotype=pseudogene	#N/A
							96167778	96175287	GRMZM2G085630	biotype=protein_coding	description=Uncharacterized protein [Source:UniProtKB/TrEMBL%3BAcc:C4J5I1]
							96234064	96234688	GRMZM2G534756	biotype=transposable_element	#N/A
							96343735	96344395	AC208614.3_FG001	biotype=protein_coding	#N/A
							96434346	96434841	GRMZM2G114976	biotype=pseudogene	#N/A
							96469166	96469266	GRMZM2G500995	biotype=pseudogene	#N/A
							96491429	96491550	GRMZM2G554122	biotype=transposable_element	#N/A
							96640397	96640516	GRMZM2G533191	biotype=transposable_element	#N/A
							96681076	96681567	AC187819.3_FG002	biotype=transposable_element	#N/A
							96710993	96712916	GRMZM2G032095	biotype=protein_coding	description=3-ketoacyl-CoA synthase [Source:UniProtKB/TrEMBL%3BAcc:B4FAL7]
							96725504	96725627	GRMZM2G528907	biotype=transposable_element	#N/A
							96728708	96729271	GRMZM2G700129	biotype=transposable_element	#N/A
							96738534	96739160	AC187819.3_FG003	biotype=protein_coding	#N/A
							96844071	96844457	GRMZM2G557396	biotype=transposable_element	#N/A
							96879272	96879466	GRMZM2G146203	biotype=protein_coding	#N/A
							96879698	96880153	AC226247.2_FG001	biotype=protein_coding	#N/A
							97005780	97006066	GRMZM2G576501	biotype=transposable_element	#N/A
							97006381	97007715	GRMZM2G456319	biotype=transposable_element	#N/A
							97019851	97020137	GRMZM2G512653	biotype=transposable_element	#N/A
							97088740	97089786	AC198115.3_FG001	biotype=transposable_element	#N/A
							97161861	97168183	GRMZM2G355523	biotype=protein_coding	logic_name=genebuilder::
							97171268	97172418	GRMZM2G058754	biotype=protein_coding	logic_name=genebuilder::
							97181443	97181566	GRMZM2G522769	biotype=pseudogene	#N/A
							97188014	97188955	AC198368.3_FG001	biotype=protein_coding	#N/A
							97221661	97225779	GRMZM5G839920	biotype=protein_coding	description=Uncharacterized protein [Source:UniProtKB/TrEMBL%3BAcc:C0PJJ0]
							97326957	97334485	GRMZM2G430575	biotype=transposable_element	#N/A
							97332300	97333134	GRMZM2G132298	biotype=transposable_element	#N/A
							97336351	97341531	GRMZM2G132184	biotype=protein_coding	description=Uncharacterized protein [Source:UniProtKB/TrEMBL%3BAcc:C0HGD3]
							97336793	97337215	AC198429.3_FG003	biotype=protein_coding	#N/A
							97340027	97341504	GRMZM5G877378	biotype=protein_coding	#N/A
							97346478	97347021	GRMZM2G430548	biotype=protein_coding	#N/A
							97346817	97346996	GRMZM2G560551	biotype=protein_coding	logic_name=genebuilder::
							97508843	97509358	GRMZM2G110420	biotype=transposable_element	#N/A
							97510221	97510765	GRMZM2G547185	biotype=pseudogene	#N/A
							97514943	97516562	GRMZM2G155452	biotype=transposable_element	#N/A
							97519201	97520074	GRMZM2G155482	biotype=transposable_element	#N/A
							97615127	97619263	GRMZM2G146670	biotype=protein_coding	description=Voltage-dependent anion channel protein 1b [Source:UniProtKB/TrEMBL%3BAcc:Q9SPD8]
							97622762	97626689	GRMZM2G022837	biotype=protein_coding	description=Putative uncharacterized protein [Source:UniProtKB/TrEMBL%3BAcc:B6SY17]
							97651496	97655012	GRMZM2G087406	biotype=protein_coding	logic_name=genebuilder::
							97685158	97686971	GRMZM2G081146	biotype=protein_coding	#N/A
							97688813	97735034	GRMZM2G405751	biotype=protein_coding	logic_name=genebuilder::
							97744863	97747481	GRMZM2G405760	biotype=protein_coding	description=Putative uncharacterized protein [Source:UniProtKB/TrEMBL%3BAcc:B6T9F6]
							97764181	97764281	GRMZM2G518248	biotype=pseudogene	#N/A
							97874449	97893666	GRMZM2G006943	biotype=protein_coding	logic_name=genebuilder::
							97932985	97934290	GRMZM2G072133	biotype=protein_coding	description=Uncharacterized protein [Source:UniProtKB/TrEMBL%3BAcc:B4FL12]
							97965342	97967968	GRMZM5G845096	biotype=protein_coding	#N/A
							97966105	97966575	GRMZM2G373527	biotype=protein_coding	description=Uncharacterized protein [Source:UniProtKB/TrEMBL%3BAcc:B4FH71]
							97969005	97969944	GRMZM5G865818	biotype=protein_coding	#N/A
							97991720	97991798	GRMZM2G526252	biotype=transposable_element	#N/A
							98042282	98042569	AC204399.3_FG005	biotype=protein_coding	#N/A
							98073124	98075341	GRMZM2G066609	biotype=protein_coding	description=Uncharacterized protein [Source:UniProtKB/TrEMBL%3BAcc:B4FBN7]
							98073492	98073890	AC204399.3_FG003	biotype=protein_coding	#N/A
							98075599	98077350	GRMZM2G367235	biotype=transposable_element	#N/A
							98077621	98079476	GRMZM2G066668	biotype=transposable_element	#N/A
							98110838	98111215	GRMZM2G700140	biotype=transposable_element	#N/A
							98112177	98115001	GRMZM2G019359	biotype=protein_coding	#N/A
							98120903	98121738	GRMZM2G019393	biotype=protein_coding	logic_name=genebuilder::
							98124647	98125376	GRMZM2G019419	biotype=protein_coding	#N/A
							98245202	98250615	GRMZM2G142740	biotype=protein_coding	logic_name=genebuilder::
							98254128	98254596	GRMZM2G142737	biotype=protein_coding	#N/A
							98274623	98279114	GRMZM2G329647	biotype=transposable_element	#N/A
							98279134	98279384	GRMZM2G500298	biotype=transposable_element	#N/A
							98282863	98283073	GRMZM2G500293	biotype=transposable_element	#N/A
							98299833	98302724	GRMZM2G115277	biotype=protein_coding	#N/A
							98347726	98348932	GRMZM2G115253	biotype=transposable_element	#N/A
							98349300	98352748	GRMZM2G415691	biotype=transposable_element	#N/A
							98365033	98365941	GRMZM2G506899	biotype=transposable_element	#N/A
							98407386	98418774	GRMZM2G004475	biotype=protein_coding	logic_name=genebuilder::
							98408987	98412139	AC186884.3_FG005	biotype=protein_coding	#N/A
							98556648	98559891	GRMZM2G082019	biotype=protein_coding	description=Uncharacterized protein [Source:UniProtKB/TrEMBL%3BAcc:C0PPJ0]
							98557028	98557198	GRMZM5G878780	biotype=protein_coding	#N/A
							98560585	98564388	GRMZM2G081970	biotype=protein_coding	description=Uncharacterized protein [Source:UniProtKB/TrEMBL%3BAcc:C4J9M0]
							98594327	98594779	AC203251.3_FG002	biotype=protein_coding	#N/A
							98595470	98595940	GRMZM2G100251	biotype=protein_coding	#N/A
							98689206	98689322	AC203251.3_FG001	biotype=pseudogene	#N/A
							98715876	98716098	GRMZM2G175648	biotype=pseudogene	#N/A
							98789337	98789776	GRMZM2G486589	biotype=protein_coding	logic_name=genebuilder::
							98809719	98809910	GRMZM2G486599	biotype=pseudogene	#N/A
							98810961	98817544	GRMZM2G306935	biotype=protein_coding	description=Uncharacterized protein [Source:UniProtKB/TrEMBL%3BAcc:C0PE42]
							98840606	98843678	GRMZM2G304178	biotype=transposable_element	#N/A
							98849695	98850290	GRMZM2G005445	biotype=protein_coding	#N/A
							98850776	98856253	GRMZM2G005505	biotype=protein_coding	#N/A
							98861011	98865622	GRMZM2G060176	biotype=transposable_element	#N/A
							98915458	98916987	AC204768.3_FG001	biotype=protein_coding	logic_name=fgenesh::
							98921003	98922609	GRMZM2G390532	biotype=transposable_element	#N/A
							98971254	98972503	AC204768.3_FG002	biotype=protein_coding	#N/A
							98977926	98978045	GRMZM2G515224	biotype=transposable_element	#N/A
							98980476	98981468	GRMZM2G055262	biotype=protein_coding	logic_name=genebuilder::
							98982962	98983435	GRMZM2G515226	biotype=pseudogene	#N/A
							98984097	98985188	GRMZM2G055278	biotype=protein_coding	#N/A
							98985834	98987079	GRMZM2G055283	biotype=pseudogene	#N/A
							99088455	99088559	GRMZM2G483646	biotype=transposable_element	#N/A
							99089643	99090413	GRMZM2G002465	biotype=protein_coding	logic_name=genebuilder::
							99199184	99199297	GRMZM2G580400	biotype=transposable_element	#N/A
							99205708	99206630	GRMZM2G162396	biotype=protein_coding	logic_name=genebuilder::
							99242484	99243627	GRMZM2G126402	biotype=protein_coding	logic_name=genebuilder::
							99247132	99253874	GRMZM2G126404	biotype=protein_coding	#N/A
							99255303	99257809	GRMZM2G009099	biotype=protein_coding	#N/A
							99291926	99292525	GRMZM5G855389	biotype=protein_coding	#N/A
							99297280	99300908	GRMZM2G085604	biotype=protein_coding	description=Uncharacterized protein [Source:UniProtKB/TrEMBL%3BAcc:C0P4U9]
							99313387	99314000	GRMZM2G534894	biotype=pseudogene	#N/A
							99382683	99382778	GRMZM2G533837	biotype=pseudogene	#N/A
							99384829	99386078	GRMZM2G086066	biotype=protein_coding	description=Uncharacterized protein [Source:UniProtKB/TrEMBL%3BAcc:C0P2A0]
							99389189	99389357	GRMZM2G547628	biotype=transposable_element	#N/A
							99389662	99390056	GRMZM2G107392	biotype=transposable_element	#N/A
							99466314	99466573	GRMZM2G527421	biotype=transposable_element	#N/A
							99468517	99468858	GRMZM2G078495	biotype=transposable_element	#N/A
							99524972	99526093	AC200106.4_FG004	biotype=transposable_element	#N/A
							99530859	99531401	AC200106.4_FG003	biotype=protein_coding	logic_name=fgenesh::
							99532919	99534707	GRMZM2G383034	biotype=transposable_element	#N/A
							99535861	99539292	GRMZM2G064106	biotype=protein_coding	description=Uncharacterized protein [Source:UniProtKB/TrEMBL%3BAcc:C0P4R6]
							99576892	99577106	GRMZM2G154139	biotype=transposable_element	#N/A
							99627355	99627453	GRMZM2G571780	biotype=transposable_element	#N/A
							99631859	99644740	GRMZM2G163535	biotype=protein_coding	logic_name=genebuilder::
							99700774	99700900	GRMZM2G558101	biotype=pseudogene	#N/A
							99728564	99729201	GRMZM5G887937	biotype=protein_coding	#N/A
							99736518	99737310	GRMZM2G333068	biotype=transposable_element	#N/A
							99742146	99745250	AC199511.4_FG001	biotype=transposable_element	#N/A
							99746144	99746287	GRMZM2G494139	biotype=pseudogene	#N/A
							99751460	99752188	GRMZM2G014518	biotype=transposable_element	#N/A
							99752945	99753079	GRMZM2G494143	biotype=transposable_element	#N/A
							99753785	99753892	GRMZM2G494145	biotype=transposable_element	#N/A
							99758787	99758990	AC199511.4_FG003	biotype=protein_coding	#N/A
							99848675	99850215	GRMZM2G166692	biotype=protein_coding	description=Uncharacterized protein [Source:UniProtKB/TrEMBL%3BAcc:B4FI24]
							99955848	99956414	GRMZM2G167580	biotype=protein_coding	logic_name=genebuilder::
							100007284	100007377	GRMZM2G564664	biotype=pseudogene	#N/A
							100028524	100028652	GRMZM2G518165	biotype=transposable_element	#N/A
							100029171	100029292	GRMZM2G518167	biotype=pseudogene	#N/A
							100034737	100035279	GRMZM2G425373	biotype=protein_coding	logic_name=genebuilder::
							100063941	100064314	GRMZM2G002064	biotype=transposable_element	#N/A
							100068353	100068436	GRMZM2G484271	biotype=pseudogene	#N/A
							100111504	100111797	AC230030.2_FG001	biotype=transposable_element	#N/A
							100112650	100113800	GRMZM2G103303	biotype=transposable_element	#N/A
							100121016	100122877	AC230030.2_FG002	biotype=protein_coding	#N/A
							100239687	100241864	GRMZM2G141679	biotype=protein_coding	logic_name=genebuilder::
							100244464	100244574	GRMZM2G567753	biotype=pseudogene	#N/A
							100249611	100261892	GRMZM5G881043	biotype=transposable_element	#N/A
							100264316	100266174	GRMZM2G136663	biotype=protein_coding	description=Putative uncharacterized protein [Source:UniProtKB/TrEMBL%3BAcc:B6SNT4]
							100285629	100285722	GRMZM2G564308	biotype=pseudogene	#N/A
							100294440	100294873	GRMZM2G587160	biotype=transposable_element	#N/A
							100295467	100300537	GRMZM2G174390	biotype=protein_coding	#N/A
							100324179	100326266	GRMZM2G174396	biotype=protein_coding	logic_name=genebuilder::
							100332996	100334783	GRMZM2G474266	biotype=protein_coding	#N/A
							100353687	100353800	GRMZM2G587182	biotype=pseudogene	#N/A
							100403710	100404759	AC212754.3_FG004	biotype=protein_coding	logic_name=genebuilder::
							100473877	100473983	GRMZM2G558757	biotype=transposable_element	#N/A
							100475067	100477058	GRMZM2G126408	biotype=protein_coding	logic_name=genebuilder::
							100501495	100501828	AC199533.3_FG002	biotype=protein_coding	#N/A
							100511473	100511655	GRMZM2G126412	biotype=protein_coding	#N/A
							100523345	100525002	GRMZM2G126413	biotype=protein_coding	logic_name=genebuilder::
							100621291	100621389	GRMZM2G512529	biotype=pseudogene	#N/A
							100628504	100628896	AC199533.3_FG004	biotype=protein_coding	#N/A
							100684254	100687529	AC193502.3_FG004	biotype=protein_coding	logic_name=genebuilder::
							100691335	100691448	GRMZM2G543908	biotype=pseudogene	#N/A
							100692419	100692540	GRMZM2G543905	biotype=pseudogene	#N/A
							100796280	100799442	GRMZM2G176780	biotype=protein_coding	description=Carbohydrate transporter/ sugar porter/ transporter [Source:UniProtKB/TrEMBL%3BAcc:B6U6X3]
							100801982	100803908	GRMZM2G176759	biotype=protein_coding	logic_name=genebuilder::
							100804201	100808837	GRMZM2G176721	biotype=protein_coding	description=Uncharacterized protein [Source:UniProtKB/TrEMBL%3BAcc:B4FG51]
							100808349	100809607	GRMZM2G176686	biotype=protein_coding	#N/A
							100882200	100884047	GRMZM2G134496	biotype=protein_coding	logic_name=genebuilder::
							100886507	100889308	GRMZM2G434388	biotype=protein_coding	logic_name=genebuilder::
							100922252	100924105	AC203807.4_FG003	biotype=protein_coding	#N/A
							100932493	100933131	GRMZM2G134503	biotype=transposable_element	#N/A
							100958210	100974679	GRMZM2G053514	biotype=protein_coding	description=Uncharacterized protein [Source:UniProtKB/TrEMBL%3BAcc:B4FTF4]
							100975088	100975196	GRMZM2G515007	biotype=pseudogene	#N/A
							101067479	101068018	GRMZM2G404277	biotype=transposable_element	#N/A
							101116393	101116500	GRMZM2G577130	biotype=pseudogene	#N/A
							101121065	101124202	GRMZM2G155806	biotype=protein_coding	logic_name=genebuilder::
							101125388	101126047	GRMZM2G577152	biotype=pseudogene	#N/A
							101127120	101127311	GRMZM2G155826	biotype=protein_coding	#N/A
							101129143	101132086	GRMZM2G457407	biotype=protein_coding	logic_name=genebuilder::
							101129181	101129838	GRMZM2G155830	biotype=transposable_element	#N/A
							101135629	101139906	GRMZM2G128742	biotype=transposable_element	#N/A
							101141074	101141756	GRMZM2G010227	biotype=protein_coding	#N/A
							101141909	101142586	GRMZM2G307458	biotype=protein_coding	#N/A
							101142760	101152001	GRMZM2G307470	biotype=protein_coding	logic_name=genebuilder::
							101154296	101154474	GRMZM2G512843	biotype=transposable_element	#N/A
							101163179	101164560	GRMZM2G350644	biotype=protein_coding	logic_name=genebuilder::
							101260188	101267117	GRMZM2G108546	biotype=protein_coding	description=Putative uncharacterized protein [Source:UniProtKB/TrEMBL%3BAcc:B6UF42]
							101284667	101284791	GRMZM2G565290	biotype=pseudogene	#N/A
							101385435	101387406	AC204687.3_FG001	biotype=protein_coding	logic_name=fgenesh::
							101447966	101448265	GRMZM2G511985	biotype=transposable_element	#N/A
							101462759	101462857	GRMZM2G497197	biotype=pseudogene	#N/A
							101482716	101482952	AC187047.5_FG006	biotype=protein_coding	#N/A
							101520376	101521073	GRMZM5G806832	biotype=protein_coding	#N/A
							101520376	101521091	GRMZM2G590084	biotype=transposable_element	#N/A
							101574901	101576729	GRMZM2G016551	biotype=protein_coding	logic_name=genebuilder::
							101605299	101637650	GRMZM2G351363	biotype=transposable_element	#N/A
							101711996	101712316	AC193985.3_FG006	biotype=transposable_element	#N/A
							101715795	101716227	GRMZM2G587355	biotype=transposable_element	#N/A
							101739030	101743313	GRMZM2G049364	biotype=protein_coding	description=Uncharacterized protein [Source:UniProtKB/TrEMBL%3BAcc:C0PEQ6]
							101774966	101775268	GRMZM2G700149	biotype=protein_coding	logic_name=genebuilder::
							101819778	101819949	GRMZM2G567845	biotype=pseudogene	#N/A
							101821153	101821898	GRMZM2G567838	biotype=transposable_element	#N/A
							101823570	101823680	GRMZM2G567833	biotype=pseudogene	#N/A
							101875320	101876777	AC198380.3_FG001	biotype=protein_coding	logic_name=fgenesh::
							101878963	101881191	GRMZM2G056938	biotype=transposable_element	#N/A
							101883844	101885551	GRMZM2G357349	biotype=protein_coding	logic_name=genebuilder::
							101886116	101887470	GRMZM2G357371	biotype=protein_coding	logic_name=genebuilder::
							101889909	101890026	GRMZM2G516955	biotype=pseudogene	#N/A
							101902191	101903185	GRMZM2G461279	biotype=protein_coding	logic_name=genebuilder::
							102004322	102005706	GRMZM2G309351	biotype=transposable_element	#N/A
							102007793	102015415	GRMZM2G009030	biotype=protein_coding	description=Uncharacterized protein [Source:UniProtKB/TrEMBL%3BAcc:B4G191]
							102016355	102017691	GRMZM2G009374	biotype=transposable_element	#N/A
							102116127	102116411	AC194174.3_FG002	biotype=protein_coding	#N/A
							102132776	102134033	GRMZM2G135930	biotype=transposable_element	#N/A
							102138110	102140274	GRMZM2G135938	biotype=pseudogene	#N/A
							102139586	102140110	AC194174.3_FG003	biotype=protein_coding	logic_name=fgenesh::
							102155553	102155834	AC194174.3_FG004	biotype=protein_coding	#N/A
							102172585	102174430	GRMZM2G120893	biotype=transposable_element	#N/A
							102178616	102179287	GRMZM2G126521	biotype=protein_coding	#N/A
							102180338	102182410	AC194174.3_FG001	biotype=protein_coding	#N/A
							102200185	102200473	GRMZM2G561685	biotype=transposable_element	#N/A
							102269061	102269666	AC194281.3_FG002	biotype=protein_coding	#N/A
							102307898	102307983	GRMZM2G557405	biotype=pseudogene	#N/A
							102309056	102309712	GRMZM2G126065	biotype=transposable_element	#N/A
							102310129	102310878	AC225555.3_FG007	biotype=protein_coding	description=Uncharacterized protein [Source:UniProtKB/TrEMBL%3BAcc:B4FGB5]
							102392528	102392609	GRMZM2G501026	biotype=pseudogene	#N/A
							102393227	102393430	AC225555.3_FG001	biotype=protein_coding	#N/A
							102393726	102393825	GRMZM2G501036	biotype=transposable_element	#N/A
							102395898	102397996	GRMZM2G030341	biotype=protein_coding	description=RING-H2 finger protein ATL3I [Source:UniProtKB/TrEMBL%3BAcc:B6SR83]
							102399287	102404458	GRMZM2G030528	biotype=protein_coding	description=Uncharacterized protein [Source:UniProtKB/TrEMBL%3BAcc:C0HE34]
							102409947	102410912	AC225555.3_FG004	biotype=protein_coding	#N/A
							102414861	102415985	AC225555.3_FG005	biotype=protein_coding	logic_name=fgenesh::
							102417442	102417538	GRMZM2G501076	biotype=pseudogene	#N/A
							102418019	102421014	GRMZM2G330973	biotype=transposable_element	#N/A
							102422082	102422193	GRMZM2G501078	biotype=pseudogene	#N/A
							102435559	102435817	GRMZM2G581282	biotype=pseudogene	#N/A
							102463678	102464421	AC187895.2_FG001	biotype=protein_coding	logic_name=fgenesh::
							102467394	102467975	AC187895.2_FG002	biotype=protein_coding	logic_name=fgenesh::
							102534473	102534579	GRMZM2G491128	biotype=pseudogene	#N/A
							102542191	102542419	GRMZM2G013367	biotype=protein_coding	#N/A
							102544108	102544204	GRMZM2G491129	biotype=pseudogene	#N/A
							102544681	102545249	GRMZM2G491136	biotype=transposable_element	#N/A
							102646284	102649093	GRMZM2G113796	biotype=protein_coding	description=Putative uncharacterized protein [Source:UniProtKB/TrEMBL%3BAcc:B6U047]
							102646533	102646673	GRMZM5G847052	biotype=pseudogene	#N/A
							102651462	102659068	GRMZM2G113750	biotype=protein_coding	logic_name=genebuilder::
							102672940	102673122	AC193633.3_FG002	biotype=protein_coding	#N/A
							102759111	102759744	GRMZM2G417107	biotype=protein_coding	description=Putative uncharacterized protein [Source:UniProtKB/TrEMBL%3BAcc:B6SRA1]
							102941316	102941780	GRMZM2G700152	biotype=transposable_element	#N/A
							102997240	102998072	GRMZM2G114288	biotype=transposable_element	#N/A
							102999009	103002772	GRMZM2G414221	biotype=transposable_element	#N/A
							103024809	103026574	GRMZM2G019019	biotype=protein_coding	#N/A
							103033861	103037087	AC197762.3_FG002	biotype=transposable_element	#N/A
							103067873	103068415	GRMZM2G097948	biotype=transposable_element	#N/A
							103109893	103110019	GRMZM2G497520	biotype=transposable_element	#N/A
							103206907	103207490	GRMZM2G700153	biotype=protein_coding	logic_name=genebuilder::
							103211587	103211772	GRMZM5G885901	biotype=protein_coding	#N/A
							103211643	103212226	GRMZM2G700155	biotype=protein_coding	logic_name=genebuilder::
							103215033	103215510	GRMZM2G700158	biotype=protein_coding	logic_name=genebuilder::
							103242162	103242639	GRMZM2G700159	biotype=protein_coding	logic_name=genebuilder::
							103276707	103280695	GRMZM2G468495	biotype=protein_coding	logic_name=genebuilder::
							103279784	103280677	GRMZM2G468502	biotype=protein_coding	#N/A
							103281972	103282996	GRMZM2G168779	biotype=transposable_element	#N/A
							103304882	103306651	GRMZM2G172065	biotype=protein_coding	description=Uncharacterized protein [Source:UniProtKB/TrEMBL%3BAcc:B7ZXJ5]
							103330262	103330483	GRMZM2G120388	biotype=protein_coding	logic_name=genebuilder::
							103360647	103363402	GRMZM2G420225	biotype=protein_coding	#N/A
							103363609	103363906	GRMZM2G554276	biotype=pseudogene	#N/A
							103364689	103364786	GRMZM2G554278	biotype=pseudogene	#N/A
							103369603	103370359	GRMZM2G019898	biotype=protein_coding	logic_name=genebuilder::
							103481974	103482495	AC197877.3_FG001	biotype=transposable_element	#N/A
							103506101	103511006	GRMZM2G036916	biotype=protein_coding	description=Uncharacterized protein [Source:UniProtKB/TrEMBL%3BAcc:C0PFE3]
							103521881	103523033	GRMZM2G337097	biotype=protein_coding	#N/A
							103532159	103532705	GRMZM2G581631	biotype=transposable_element	#N/A
							103537139	103538907	AC198723.4_FG007	biotype=protein_coding	#N/A
							103542116	103542678	GRMZM2G173201	biotype=transposable_element	#N/A
							103543089	103543181	GRMZM2G586523	biotype=pseudogene	#N/A
							103544468	103544662	AC198723.4_FG008	biotype=protein_coding	#N/A
							103547176	103547769	GRMZM5G838060	biotype=protein_coding	#N/A
							103556909	103565616	GRMZM2G177858	biotype=transposable_element	#N/A
							103562449	103564305	GRMZM2G589071	biotype=protein_coding	#N/A
							103580205	103582385	GRMZM2G038457	biotype=transposable_element	#N/A
							103587939	103591340	GRMZM2G126106	biotype=protein_coding	description=Putative uncharacterized protein [Source:UniProtKB/TrEMBL%3BAcc:B6UG97]
							103595069	103597819	GRMZM2G441778	biotype=transposable_element	#N/A
							103604973	103606253	AC198723.4_FG003	biotype=protein_coding	logic_name=fgenesh::
							103621612	103622974	AC198723.4_FG002	biotype=protein_coding	logic_name=genebuilder::
							103635326	103635445	GRMZM2G499064	biotype=pseudogene	#N/A
							103668082	103668835	GRMZM2G033109	biotype=protein_coding	logic_name=genebuilder::
							103695802	103695929	GRMZM2G560108	biotype=pseudogene	#N/A
							103752855	103754842	GRMZM2G081999	biotype=transposable_element	#N/A
							103755128	103755859	GRMZM2G381011	biotype=transposable_element	#N/A
							103840267	103845503	GRMZM2G332827	biotype=transposable_element	#N/A
							103870677	103870792	GRMZM2G491640	biotype=transposable_element	#N/A
							103873554	103875469	GRMZM2G315427	biotype=transposable_element	#N/A
							103876337	103878886	GRMZM2G315431	biotype=protein_coding	description=Ubiquitin-protein ligase [Source:UniProtKB/TrEMBL%3BAcc:B6SWJ0]
							103894897	103895788	GRMZM2G315447	biotype=protein_coding	#N/A
							103911940	103912479	GRMZM2G491654	biotype=transposable_element	#N/A
							103919455	103921178	GRMZM2G477182	biotype=transposable_element	#N/A
							103922458	103925324	AC198379.3_FG006	biotype=protein_coding	logic_name=fgenesh::
							103926458	103928826	GRMZM2G477177	biotype=transposable_element	#N/A
							103933828	103934417	GRMZM2G175913	biotype=protein_coding	#N/A
							103945713	103947462	GRMZM2G175910	biotype=protein_coding	logic_name=genebuilder::
							103948646	103950771	GRMZM2G477115	biotype=transposable_element	#N/A
							103952103	103954310	GRMZM2G175879	biotype=transposable_element	#N/A
							103960610	103961122	GRMZM2G175872	biotype=transposable_element	#N/A
							103988340	103989312	AC198379.3_FG002	biotype=protein_coding	#N/A
							103993587	103993763	AC198379.3_FG001	biotype=transposable_element	#N/A
							104173693	104176328	GRMZM2G032160	biotype=protein_coding	description=Uncharacterized protein [Source:UniProtKB/TrEMBL%3BAcc:B4FJE0]
							104260267	104262836	GRMZM2G057208	biotype=protein_coding	logic_name=genebuilder::
							104283149	104320206	GRMZM2G700175	biotype=transposable_element	#N/A
							104317350	104318852	GRMZM2G700174	biotype=transposable_element	#N/A
							104362250	104364594	AC234166.1_FG004	biotype=transposable_element	#N/A
							104383303	104385466	AC234166.1_FG003	biotype=transposable_element	#N/A
							104393358	104395123	AC234166.1_FG002	biotype=protein_coding	logic_name=fgenesh::
							104396400	104400350	AC234166.1_FG001	biotype=protein_coding	logic_name=fgenesh::
							104444830	104446275	GRMZM5G830657	biotype=transposable_element	#N/A
							104535601	104535999	AC206166.3_FG002	biotype=protein_coding	logic_name=fgenesh::
							104555376	104555490	GRMZM2G586172	biotype=transposable_element	#N/A
							104611938	104612359	GRMZM2G586166	biotype=pseudogene	#N/A
							104615801	104620303	GRMZM2G472376	biotype=protein_coding	description=Uncharacterized protein [Source:UniProtKB/TrEMBL%3BAcc:C4J009]
							104660577	104661643	GRMZM2G538198	biotype=pseudogene	#N/A
							104682769	104683777	GRMZM5G835264	biotype=protein_coding	#N/A
							104752861	104756524	GRMZM2G010389	biotype=protein_coding	description=Uncharacterized protein [Source:UniProtKB/TrEMBL%3BAcc:B4FT56]
							104806971	104810648	GRMZM2G419423	biotype=transposable_element	#N/A
							104811403	104812474	GRMZM2G002267	biotype=transposable_element	#N/A
							104813009	104816364	GRMZM2G301501	biotype=transposable_element	#N/A
							104819092	104819991	GRMZM2G483339	biotype=transposable_element	#N/A
							104820385	104820727	GRMZM2G483338	biotype=transposable_element	#N/A
							104883925	104888899	GRMZM2G414813	biotype=protein_coding	description=Uncharacterized protein [Source:UniProtKB/TrEMBL%3BAcc:B4F8S3]
							104889163	104890047	GRMZM2G414870	biotype=transposable_element	#N/A
							104914446	104915173	AC187781.3_FG001	biotype=transposable_element	#N/A
							104917198	104917922	GRMZM2G150832	biotype=protein_coding	description=RING-H2 finger protein ATL1I [Source:UniProtKB/TrEMBL%3BAcc:B6U182]
							104937539	104937771	AC193494.3_FG001	biotype=protein_coding	#N/A
							104940091	104940484	GRMZM2G513727	biotype=transposable_element	#N/A
							104940490	104940750	AC193494.3_FG002	biotype=transposable_element	#N/A
							104944468	104944680	GRMZM2G051867	biotype=protein_coding	#N/A
							104998138	104999550	AC193494.3_FG003	biotype=protein_coding	#N/A
							105062000	105063230	GRMZM2G055809	biotype=protein_coding	description=Uncharacterized protein [Source:UniProtKB/TrEMBL%3BAcc:B6SSP9]
							105065222	105066488	AC198375.3_FG004	biotype=protein_coding	#N/A
							105065760	105069637	GRMZM2G356032	biotype=protein_coding	logic_name=genebuilder::
							105069703	105079002	GRMZM2G516135	biotype=pseudogene	#N/A
							105096316	105097850	GRMZM2G006967	biotype=transposable_element	#N/A
							105110286	105110729	AC198375.3_FG001	biotype=transposable_element	#N/A
							105166577	105167366	GRMZM5G874751	biotype=protein_coding	#N/A
							105210274	105211672	GRMZM2G081502	biotype=protein_coding	description=Uncharacterized protein [Source:UniProtKB/TrEMBL%3BAcc:B4FSE8]
							105219462	105221560	GRMZM2G074781	biotype=protein_coding	description=Uncharacterized protein [Source:UniProtKB/TrEMBL%3BAcc:B4FSE8]
							105219521	105221543	GRMZM2G526706	biotype=protein_coding	#N/A
							105230531	105231758	GRMZM2G087512	biotype=protein_coding	#N/A
							105344738	105346663	GRMZM2G115085	biotype=transposable_element	#N/A
							105364656	105369473	GRMZM2G476685	biotype=protein_coding	description=Uncharacterized protein [Source:UniProtKB/TrEMBL%3BAcc:C0P569]
							105373175	105374619	AC196414.3_FG004	biotype=transposable_element	#N/A
							105375032	105375453	GRMZM2G424229	biotype=transposable_element	#N/A
							105375821	105377299	GRMZM2G122772	biotype=transposable_element	#N/A
							105497891	105500132	GRMZM2G082076	biotype=protein_coding	logic_name=genebuilder::
							105507165	105508617	AC197029.3_FG003	biotype=protein_coding	logic_name=fgenesh::
							105510180	105511701	GRMZM2G005344	biotype=protein_coding	logic_name=genebuilder::
							105523578	105525070	AC197029.3_FG002	biotype=transposable_element	#N/A
							105609687	105616288	GRMZM2G100043	biotype=protein_coding	logic_name=genebuilder::
							105627230	105629768	GRMZM2G100090	biotype=protein_coding	description=Ubiquitin-protein ligase [Source:UniProtKB/TrEMBL%3BAcc:B6SRZ6]
							105651526	105651740	AC197029.3_FG001	biotype=protein_coding	logic_name=fgenesh::
							105685682	105688590	AC198986.2_FG003	biotype=transposable_element	#N/A
							105728833	105729422	GRMZM2G161742	biotype=transposable_element	#N/A
							105738728	105739873	GRMZM2G052294	biotype=transposable_element	#N/A
							105763866	105763963	GRMZM2G487592	biotype=pseudogene	#N/A
							105764556	105769313	GRMZM2G011030	biotype=protein_coding	description=Uncharacterized protein [Source:UniProtKB/TrEMBL%3BAcc:B4FE77]
							105827536	105827948	GRMZM2G486904	biotype=pseudogene	#N/A
							105837774	105838134	GRMZM2G008317	biotype=pseudogene	#N/A
							105852080	105852732	GRMZM2G084617	biotype=transposable_element	#N/A
							105907436	105911988	GRMZM2G091265	biotype=protein_coding	description=Uncharacterized protein [Source:UniProtKB/TrEMBL%3BAcc:B4FLD4]
							105926303	105928162	GRMZM2G389413	biotype=transposable_element	#N/A
							105929538	105929758	GRMZM2G535978	biotype=pseudogene	#N/A
							106012889	106013131	AC198213.4_FG001	biotype=protein_coding	#N/A
							106025928	106026571	GRMZM2G069180	biotype=protein_coding	#N/A
							106051092	106058452	GRMZM2G008008	biotype=transposable_element	#N/A
							106073367	106078910	GRMZM2G046600	biotype=protein_coding	description=Catalytic/ hydrolase [Source:UniProtKB/TrEMBL%3BAcc:B6T470]
							106117776	106124589	GRMZM2G055917	biotype=protein_coding	description=Uncharacterized protein [Source:UniProtKB/TrEMBL%3BAcc:C0PF50]
							106139335	106139742	AC203917.3_FG002	biotype=protein_coding	#N/A
							106229663	106231840	GRMZM2G025646	biotype=protein_coding	description=ELF4-like protein%3B Uncharacterized protein [Source:UniProtKB/TrEMBL%3BAcc:B4FX35]
							106314475	106318416	GRMZM2G032118	biotype=transposable_element	#N/A
							106325567	106336444	GRMZM2G031824	biotype=protein_coding	description=Uncharacterized protein [Source:UniProtKB/TrEMBL%3BAcc:B4G1X6]
							106361323	106361741	GRMZM2G152968	biotype=protein_coding	#N/A
							106380950	106381468	GRMZM2G493392	biotype=transposable_element	#N/A
							106402024	106402584	GRMZM2G318159	biotype=transposable_element	#N/A
							106403565	106404183	GRMZM2G318163	biotype=transposable_element	#N/A
							106466112	106466563	GRMZM2G525971	biotype=pseudogene	#N/A
							106468634	106469286	GRMZM2G070941	biotype=transposable_element	#N/A
							106472219	106474561	GRMZM2G372961	biotype=protein_coding	logic_name=genebuilder::
							106488861	106489362	GRMZM2G525967	biotype=transposable_element	#N/A
							106490212	106494352	GRMZM2G070885	biotype=protein_coding	logic_name=genebuilder::
							106495885	106496585	GRMZM2G070841	biotype=protein_coding	#N/A
							106499980	106500911	GRMZM5G857369	biotype=protein_coding	logic_name=genebuilder::
							106583630	106585206	AC205113.3_FG001	biotype=protein_coding	#N/A
							106587901	106595485	GRMZM2G151090	biotype=pseudogene	#N/A
							106631572	106632377	AC230018.2_FG008	biotype=protein_coding	#N/A
							106632458	106632571	GRMZM2G573779	biotype=pseudogene	#N/A
							106634432	106634725	AC230018.2_FG007	biotype=protein_coding	#N/A
							106639194	106639298	GRMZM2G573778	biotype=transposable_element	#N/A
							106639543	106640375	GRMZM2G151066	biotype=transposable_element	#N/A
							106641359	106654918	GRMZM2G451965	biotype=protein_coding	logic_name=genebuilder::
							106656729	106657030	GRMZM2G573741	biotype=transposable_element	#N/A
							106659654	106660067	GRMZM2G062064	biotype=transposable_element	#N/A
							106703107	106703967	AC203848.4_FG006	biotype=transposable_element	#N/A
							106747766	106754589	GRMZM2G450488	biotype=protein_coding	logic_name=genebuilder::
							106755287	106758991	GRMZM2G450483	biotype=protein_coding	logic_name=genebuilder::
							106778633	106778917	AC203848.4_FG002	biotype=protein_coding	#N/A
							106784125	106786349	GRMZM2G151921	biotype=protein_coding	logic_name=genebuilder::
							106787792	106787880	GRMZM2G572864	biotype=pseudogene	#N/A
							106873547	106874265	GRMZM5G852798	biotype=transposable_element	#N/A
							106882434	106882611	GRMZM2G551725	biotype=transposable_element	#N/A
							106885271	106885387	GRMZM2G551730	biotype=pseudogene	#N/A
							106902435	106923519	GRMZM2G403280	biotype=transposable_element	#N/A
							106923834	106924120	GRMZM2G544224	biotype=transposable_element	#N/A
							106926011	106926188	GRMZM2G548159	biotype=transposable_element	#N/A
							106962485	106963875	GRMZM2G477733	biotype=protein_coding	#N/A
							106964268	106964554	GRMZM2G495961	biotype=transposable_element	#N/A
							106994497	106998868	GRMZM2G067752	biotype=protein_coding	description=Uncharacterized protein [Source:UniProtKB/TrEMBL%3BAcc:B4FFC9]
							107002184	107002629	GRMZM2G524208	biotype=transposable_element	#N/A
							107082468	107082576	GRMZM2G543923	biotype=transposable_element	#N/A
							107083231	107083362	GRMZM2G543921	biotype=transposable_element	#N/A
							107112596	107112829	GRMZM2G557105	biotype=transposable_element	#N/A
							107142484	107142703	GRMZM2G156183	biotype=transposable_element	#N/A
							107167519	107167988	GRMZM2G463504	biotype=protein_coding	#N/A
							107167742	107167951	GRMZM5G897711	biotype=pseudogene	#N/A
							107213171	107214905	GRMZM2G082255	biotype=transposable_element	#N/A
							107233099	107239726	GRMZM2G082264	biotype=protein_coding	description=Milkweed pod1%3B Myb-like DNA-binding domain%2C SHAQKYF class family protein [Source:UniProtKB/TrEMBL%3BAcc:B5LZ60]
							107255956	107258505	AC216882.3_FG004	biotype=protein_coding	#N/A
							107317843	107317943	GRMZM2G526605	biotype=pseudogene	#N/A
							107320327	107320488	AC216882.3_FG001	biotype=transposable_element	#N/A
							107375398	107387491	GRMZM2G429004	biotype=protein_coding	#N/A
							107388103	107388213	GRMZM2G559606	biotype=transposable_element	#N/A
							107441652	107443419	GRMZM5G810996	biotype=transposable_element	#N/A
							107458678	107458906	GRMZM2G138328	biotype=protein_coding	#N/A
							107459863	107460149	GRMZM2G565992	biotype=pseudogene	#N/A
							107460877	107461605	GRMZM2G439448	biotype=protein_coding	logic_name=genebuilder::
							107466933	107467596	GRMZM2G138293	biotype=transposable_element	#N/A
							107547752	107551972	GRMZM2G034998	biotype=transposable_element	#N/A
							107561973	107562349	GRMZM5G825586	biotype=transposable_element	#N/A
							107571499	107574593	GRMZM2G100796	biotype=protein_coding	#N/A
							107591703	107594693	GRMZM2G085918	biotype=transposable_element	#N/A
							107602514	107603162	GRMZM2G085934	biotype=protein_coding	logic_name=genebuilder::
							107625820	107626390	GRMZM5G884367	biotype=pseudogene	#N/A
							107634788	107634916	GRMZM2G528955	biotype=pseudogene	#N/A
							107665754	107666523	GRMZM2G700185	biotype=transposable_element	#N/A
							107692098	107692194	GRMZM2G492262	biotype=transposable_element	#N/A
							107695055	107698738	GRMZM2G316524	biotype=protein_coding	logic_name=genebuilder::
							107695578	107696249	GRMZM5G836824	biotype=protein_coding	#N/A
							107780060	107782693	GRMZM2G319798	biotype=protein_coding	logic_name=genebuilder::
							107811691	107814663	GRMZM2G330442	biotype=protein_coding	#N/A
							107818747	107820128	AC199061.2_FG001	biotype=transposable_element	#N/A
							107855871	107858296	GRMZM2G074672	biotype=protein_coding	description=Protein CCC1 [Source:UniProtKB/TrEMBL%3BAcc:B6SS47]
							107857093	107858194	GRMZM5G834421	biotype=protein_coding	#N/A
							107923951	107924034	GRMZM2G494255	biotype=transposable_element	#N/A
							107926112	107930789	GRMZM2G019183	biotype=protein_coding	description=Uncharacterized protein [Source:UniProtKB/TrEMBL%3BAcc:C4J3K7]
							107932047	107932346	GRMZM5G890469	biotype=protein_coding	#N/A
							107932081	107932413	GRMZM2G319579	biotype=protein_coding	#N/A
							107943934	107944598	GRMZM2G019391	biotype=protein_coding	#N/A
							107965652	107965889	GRMZM2G048422	biotype=protein_coding	#N/A
							107966294	107969714	GRMZM2G348945	biotype=protein_coding	#N/A
							107970168	107970442	GRMZM2G511877	biotype=pseudogene	#N/A
							108007980	108011772	GRMZM2G043240	biotype=protein_coding	description=Putative uncharacterized protein [Source:UniProtKB/TrEMBL%3BAcc:B6U1A6]
							108253198	108254882	AC234163.1_FG002	biotype=protein_coding	description=Uncharacterized protein [Source:UniProtKB/TrEMBL%3BAcc:B4FR97]
							108281609	108388756	GRMZM2G700188	biotype=protein_coding	description=Uncharacterized protein [Source:UniProtKB/TrEMBL%3BAcc:B4FMG0]
							108348485	108349214	AC234163.1_FG003	biotype=transposable_element	#N/A
							108433705	108443189	GRMZM2G038554	biotype=pseudogene	#N/A
							108480222	108482455	GRMZM2G153527	biotype=protein_coding	description=Receptor kinase [Source:UniProtKB/TrEMBL%3BAcc:B6SS10]
							108506374	108507031	GRMZM2G102320	biotype=transposable_element	#N/A
							108509515	108510233	GRMZM2G102368	biotype=transposable_element	#N/A
							108510559	108510756	GRMZM2G544419	biotype=transposable_element	#N/A
							108511163	108511910	GRMZM2G392585	biotype=transposable_element	#N/A
							108512486	108513761	GRMZM2G470413	biotype=transposable_element	#N/A
							108534749	108535532	GRMZM2G045638	biotype=protein_coding	description=Uncharacterized protein [Source:UniProtKB/TrEMBL%3BAcc:B4FTX5]
							108538767	108538884	GRMZM2G527174	biotype=transposable_element	#N/A
qLTGR4-1	265.11	umc1303	265.1	268.1	42146791	65900096	46136512	46137458	GRMZM2G095616	biotype=protein_coding	#N/A
qLTPRL4-1	265.11	umc1303	265.1	268.1	42146791	65900096	65004377	65017210	GRMZM2G002440	biotype=protein_coding	description=GrpE protein homolog [Source:UniProtKB/TrEMBL%3BAcc:B4FPZ7]
							42448056	42472698	GRMZM5G893850	biotype=protein_coding	#N/A
							44820548	44826962	AC204690.4_FG005	biotype=protein_coding	description=Uncharacterized protein [Source:UniProtKB/TrEMBL%3BAcc:K7TY22]
							44953329	44958944	GRMZM2G097395	biotype=protein_coding	description=Nodulin-like protein [Source:UniProtKB/TrEMBL%3BAcc:K7USY0]
							46249644	46273076	GRMZM2G062060	biotype=transposable_element	#N/A
							49937683	49941580	AC202707.3_FG002	biotype=protein_coding	description=Uncharacterized protein [Source:UniProtKB/TrEMBL%3BAcc:K7UT92]
							52558988	52562643	GRMZM2G385628	biotype=protein_coding	description=Uncharacterized protein [Source:UniProtKB/TrEMBL%3BAcc:K7UD46]
							53867843	53870663	GRMZM2G473869	biotype=protein_coding	description=Uncharacterized protein [Source:UniProtKB/TrEMBL%3BAcc:K7TYI4]
							54393353	54396680	GRMZM2G165807	biotype=transposable_element	#N/A
							56492007	56493067	GRMZM2G357955	biotype=protein_coding	description=Uncharacterized protein [Source:UniProtKB/TrEMBL%3BAcc:K7TV31]
							57802026	57810806	GRMZM2G103939	biotype=protein_coding	description=Uncharacterized protein [Source:UniProtKB/TrEMBL%3BAcc:K7U2X7]
							60946062	60949719	GRMZM2G088584	biotype=transposable_element	#N/A
							65261522	65280118	GRMZM2G055331	biotype=protein_coding	description=Putative sucrose-phosphate synthase family protein isoform 1%3B Putative sucrose-phosphate synthase family protein isoform 2%3B Putative sucrose-phosphate synthase family protein isoform 3 [Source:UniProtKB/TrEMBL%3BAcc:K7TVD9]
							65666193	65668961	GRMZM2G702465	biotype=protein_coding	#N/A
							42144894	42148125	GRMZM2G377165	biotype=protein_coding	description=Putative SERRATE-related C2H2 zinc-finger family protein [Source:UniProtKB/TrEMBL%3BAcc:K7TU97]
							42150834	42152527	GRMZM2G105901	biotype=protein_coding	description=Uncharacterized protein [Source:UniProtKB/TrEMBL%3BAcc:K7USS0]
							42150914	42152527	GRMZM2G105914	biotype=protein_coding	#N/A
							42183244	42183489	AC208647.3_FG001	biotype=protein_coding	#N/A
							42184161	42184403	GRMZM5G883121	biotype=protein_coding	#N/A
							42254707	42255077	AC211786.3_FG009	biotype=protein_coding	#N/A
							42256723	42257597	GRMZM2G004898	biotype=protein_coding	description=Uncharacterized protein [Source:UniProtKB/TrEMBL%3BAcc:K7TXW6]
							42258230	42258321	GRMZM2G484814	biotype=protein_coding	#N/A
							42260480	42262502	GRMZM2G304049	biotype=protein_coding	description=Uncharacterized protein [Source:UniProtKB/TrEMBL%3BAcc:K7UCB4]
							42263701	42265469	AC211786.3_FG006	biotype=protein_coding	#N/A
							42276228	42276891	GRMZM2G304046	biotype=protein_coding	#N/A
							42279425	42280983	GRMZM2G025903	biotype=protein_coding	description=Uncharacterized protein [Source:UniProtKB/TrEMBL%3BAcc:K7U206]
							42281458	42286872	GRMZM2G329977	biotype=protein_coding	#N/A
							42292638	42293421	AC211786.3_FG003	biotype=protein_coding	#N/A
							42293939	42296782	GRMZM2G085593	biotype=protein_coding	#N/A
							42313724	42314304	GRMZM2G545773	biotype=protein_coding	#N/A
							42314518	42314641	GRMZM2G545766	biotype=protein_coding	#N/A
							42316431	42316738	GRMZM2G105564	biotype=protein_coding	#N/A
							42363331	42363468	GRMZM2G581399	biotype=protein_coding	#N/A
							42364160	42364396	GRMZM2G167509	biotype=protein_coding	#N/A
							42366266	42367397	GRMZM2G081441	biotype=protein_coding	description=Uncharacterized protein [Source:UniProtKB/TrEMBL%3BAcc:K7TUA2]
							42368472	42371238	AC191070.3_FG008	biotype=protein_coding	#N/A
							42379779	42382657	GRMZM2G531835	biotype=protein_coding	#N/A
							42392340	42392453	GRMZM2G525544	biotype=protein_coding	#N/A
							42398158	42399706	GRMZM2G372171	biotype=protein_coding	description=Uncharacterized protein [Source:UniProtKB/TrEMBL%3BAcc:K7USS4]
							42405956	42406062	GRMZM2G525551	biotype=protein_coding	#N/A
							42415744	42416897	AC191070.3_FG002	biotype=protein_coding	#N/A
							42417972	42418702	GRMZM2G071928	biotype=protein_coding	description=Uncharacterized protein [Source:UniProtKB/TrEMBL%3BAcc:K7TXX0]
							42419181	42419402	AC191070.3_FG004	biotype=protein_coding	#N/A
							42427458	42429329	GRMZM2G125162	biotype=protein_coding	description=Uncharacterized protein [Source:UniProtKB/TrEMBL%3BAcc:K7UCB8]
							42444474	42446902	AC191070.3_FG006	biotype=protein_coding	description=Uncharacterized protein [Source:UniProtKB/TrEMBL%3BAcc:K7U212]
							42472295	42472627	GRMZM5G813556	biotype=protein_coding	description=Uncharacterized protein [Source:UniProtKB/TrEMBL%3BAcc:K7TUA7]
							42497691	42497780	GRMZM2G553922	biotype=protein_coding	#N/A
							42501771	42503605	GRMZM2G119634	biotype=protein_coding	#N/A
							42599758	42600073	GRMZM2G702422	biotype=protein_coding	description=Uncharacterized protein [Source:UniProtKB/TrEMBL%3BAcc:K7USS7]
							42605350	42605664	GRMZM2G521240	biotype=protein_coding	#N/A
							42617145	42617330	GRMZM2G521248	biotype=protein_coding	#N/A
							42633506	42634278	AC202900.3_FG001	biotype=protein_coding	description=Uncharacterized protein [Source:UniProtKB/TrEMBL%3BAcc:K7TXX6]
							42636338	42636947	GRMZM2G064584	biotype=protein_coding	description=Uncharacterized protein [Source:UniProtKB/TrEMBL%3BAcc:K7UCC1]
							42811050	42811169	GRMZM2G522416	biotype=protein_coding	#N/A
							42811395	42817769	GRMZM2G065225	biotype=protein_coding	description=Uncharacterized protein [Source:UniProtKB/TrEMBL%3BAcc:K7U217]
							42818942	42821650	GRMZM2G065244	biotype=protein_coding	description=Uncharacterized protein [Source:UniProtKB/TrEMBL%3BAcc:K7TUB1]
							42840793	42840913	GRMZM2G504358	biotype=protein_coding	#N/A
							42841304	42841600	GRMZM5G854033	biotype=protein_coding	#N/A
							42844042	42845951	GRMZM2G434753	biotype=protein_coding	#N/A
							42899115	42899228	GRMZM2G496147	biotype=protein_coding	#N/A
							42902128	42902232	GRMZM2G570549	biotype=protein_coding	#N/A
							42903653	42903759	GRMZM2G570547	biotype=protein_coding	#N/A
							42916810	42917460	AC191564.3_FG003	biotype=protein_coding	description=Uncharacterized protein [Source:UniProtKB/TrEMBL%3BAcc:K7TXY1]
							42919325	42920272	GRMZM2G154578	biotype=protein_coding	description=Uncharacterized protein [Source:UniProtKB/TrEMBL%3BAcc:K7UCC8]
							42921322	42922854	GRMZM2G454540	biotype=protein_coding	#N/A
							43054905	43055050	GRMZM2G576427	biotype=protein_coding	#N/A
							43055739	43058067	GRMZM2G155931	biotype=protein_coding	description=60S ribosomal protein L32 [Source:UniProtKB/Swiss-Prot%3BAcc:P51421]
							43055991	43057820	GRMZM5G803927	biotype=protein_coding	#N/A
							43119843	43120620	AC197377.3_FG001	biotype=protein_coding	description=Uncharacterized protein [Source:UniProtKB/TrEMBL%3BAcc:K7U232]
							43120191	43120886	GRMZM2G062918	biotype=protein_coding	#N/A
							43151407	43152335	GRMZM2G017321	biotype=protein_coding	description=Uncharacterized protein [Source:UniProtKB/TrEMBL%3BAcc:K7TUB8]
							43166801	43167184	GRMZM2G088331	biotype=protein_coding	#N/A
							43167409	43168598	GRMZM2G088317	biotype=protein_coding	#N/A
							43169092	43171065	GRMZM2G388778	biotype=protein_coding	description=Uncharacterized protein [Source:UniProtKB/TrEMBL%3BAcc:K7USU1]
							43178199	43182604	AC197377.3_FG004	biotype=protein_coding	description=Uncharacterized protein [Source:UniProtKB/TrEMBL%3BAcc:K7TXZ1]
							43181153	43181502	GRMZM2G134200	biotype=protein_coding	#N/A
							43231364	43234753	GRMZM2G164759	biotype=protein_coding	description=Uncharacterized protein [Source:UniProtKB/TrEMBL%3BAcc:K7U239]
							43239459	43241332	GRMZM2G164735	biotype=protein_coding	description=GAGA-binding protein%3B GAGA-binding protein isoform 1%3B GAGA-binding protein isoform 2%3B Uncharacterized protein [Source:UniProtKB/TrEMBL%3BAcc:B4F7V9]
							43266909	43275638	GRMZM2G164734	biotype=protein_coding	#N/A
							43321407	43323110	GRMZM2G464539	biotype=protein_coding	description=Uncharacterized protein [Source:UniProtKB/TrEMBL%3BAcc:K7TXZ6]
							43351795	43352862	AC204252.3_FG001	biotype=protein_coding	description=Uncharacterized protein [Source:UniProtKB/TrEMBL%3BAcc:K7UCE6]
							43359699	43360517	GRMZM5G887718	biotype=protein_coding	#N/A
							43359915	43360810	GRMZM2G332274	biotype=protein_coding	#N/A
							43432858	43433209	GRMZM2G502840	biotype=protein_coding	#N/A
							43476733	43477101	AC214438.3_FG004	biotype=protein_coding	#N/A
							43484057	43484425	AC214438.3_FG003	biotype=protein_coding	#N/A
							43488758	43489249	AC214438.3_FG002	biotype=protein_coding	description=Uncharacterized protein [Source:UniProtKB/TrEMBL%3BAcc:K7U248]
							43591320	43593522	GRMZM2G052357	biotype=protein_coding	description=NAD-dependent epimerase/dehydratase family protein [Source:UniProtKB/TrEMBL%3BAcc:K7TUC6]
							43651524	43654617	GRMZM2G085836	biotype=protein_coding	description=Uncharacterized protein [Source:UniProtKB/TrEMBL%3BAcc:K7USU9]
							43653768	43655098	GRMZM2G385633	biotype=protein_coding	#N/A
							43656252	43659738	GRMZM2G385619	biotype=protein_coding	description=Ubiquitin carboxyl-terminal hydrolase [Source:UniProtKB/TrEMBL%3BAcc:K7TY00]
							43664972	43665196	AC198224.4_FG006	biotype=protein_coding	#N/A
							43754563	43756591	GRMZM2G037496	biotype=protein_coding	description=Uncharacterized protein [Source:UniProtKB/TrEMBL%3BAcc:B6TQA2]
							43818975	43821107	GRMZM2G335364	biotype=protein_coding	#N/A
							43827574	43832005	GRMZM2G035563	biotype=protein_coding	description=Uncharacterized protein [Source:UniProtKB/TrEMBL%3BAcc:K7U253]
							43936936	43938071	GRMZM2G019663	biotype=protein_coding	#N/A
							43938576	43938673	GRMZM2G492235	biotype=protein_coding	#N/A
							43940648	43941715	GRMZM2G019649	biotype=protein_coding	#N/A
							43942085	43942314	GRMZM2G492221	biotype=protein_coding	#N/A
							43942432	43943899	GRMZM2G019617	biotype=protein_coding	#N/A
							43947986	43948693	GRMZM2G019607	biotype=protein_coding	#N/A
							43952524	43954619	GRMZM2G316447	biotype=protein_coding	description=Uncharacterized protein [Source:UniProtKB/TrEMBL%3BAcc:K7TUD1]
							43956442	43956735	AC184698.4_FG004	biotype=protein_coding	#N/A
							43969347	43972038	GRMZM2G047533	biotype=protein_coding	description=Uncharacterized protein [Source:UniProtKB/TrEMBL%3BAcc:K7TY05]
							43973406	43974082	GRMZM2G347308	biotype=protein_coding	#N/A
							43975394	43975714	GRMZM5G805759	biotype=protein_coding	#N/A
							43979625	43981538	GRMZM2G394278	biotype=protein_coding	#N/A
							44061937	44064386	GRMZM2G702426	biotype=protein_coding	description=60S ribosomal protein L17 [Source:UniProtKB/Swiss-Prot%3BAcc:O48557]
							44113835	44114229	GRMZM2G401152	biotype=protein_coding	#N/A
							44123231	44124122	GRMZM2G100492	biotype=protein_coding	description=Uncharacterized protein [Source:UniProtKB/TrEMBL%3BAcc:K7U258]
							44124964	44125934	GRMZM2G100485	biotype=protein_coding	#N/A
							44126297	44126851	GRMZM2G542976	biotype=protein_coding	#N/A
							44128401	44130791	GRMZM2G100457	biotype=protein_coding	description=Uncharacterized protein [Source:UniProtKB/TrEMBL%3BAcc:K7TUD3]
							44128747	44129575	GRMZM5G892007	biotype=protein_coding	#N/A
							44134084	44143261	AC196431.2_FG001	biotype=protein_coding	description=Uncharacterized protein [Source:UniProtKB/TrEMBL%3BAcc:K7TY09]
							44143520	44143632	GRMZM2G491087	biotype=protein_coding	#N/A
							44148845	44149886	GRMZM2G033238	biotype=protein_coding	#N/A
							44163077	44163424	AC196431.2_FG004	biotype=protein_coding	#N/A
							44163683	44163795	GRMZM2G580293	biotype=protein_coding	#N/A
							44167403	44167750	AC196431.2_FG005	biotype=protein_coding	#N/A
							44168009	44168121	GRMZM2G547373	biotype=protein_coding	#N/A
							44177884	44193063	GRMZM2G014612	biotype=protein_coding	description=Uncharacterized protein [Source:UniProtKB/TrEMBL%3BAcc:K7U265]
							44264969	44265428	GRMZM2G163905	biotype=protein_coding	description=Uncharacterized protein [Source:UniProtKB/TrEMBL%3BAcc:C0P5H0]
							44266422	44276501	GRMZM5G816582	biotype=protein_coding	description=Putative serine/threonine protein phosphatase superfamily protein [Source:UniProtKB/TrEMBL%3BAcc:K7USW4]
							44268819	44269076	AC212342.3_FG001	biotype=protein_coding	#N/A
							44284258	44284910	GRMZM2G163915	biotype=protein_coding	#N/A
							44427754	44428247	GRMZM2G032125	biotype=protein_coding	#N/A
							44454078	44454599	GRMZM5G867642	biotype=protein_coding	description=Uncharacterized protein [Source:UniProtKB/TrEMBL%3BAcc:K7TY13]
							44454285	44454533	GRMZM2G094637	biotype=protein_coding	#N/A
							44454942	44466634	GRMZM2G094526	biotype=protein_coding	description=Uncharacterized protein [Source:UniProtKB/TrEMBL%3BAcc:C0PAC4]
							44456618	44457247	GRMZM5G890688	biotype=protein_coding	#N/A
							44466988	44467086	GRMZM2G586529	biotype=protein_coding	#N/A
							44470261	44474759	GRMZM2G473068	biotype=protein_coding	#N/A
							44474402	44477466	GRMZM2G473061	biotype=protein_coding	#N/A
							44478102	44478683	GRMZM2G587055	biotype=protein_coding	#N/A
							44479197	44479445	GRMZM2G587051	biotype=protein_coding	#N/A
							44501972	44502085	GRMZM2G542772	biotype=protein_coding	#N/A
							44508235	44512898	GRMZM2G101511	biotype=protein_coding	description=Teosinte glume architecture1 [Source:UniProtKB/TrEMBL%3BAcc:K7TY18]
							44515317	44515441	GRMZM2G542782	biotype=protein_coding	#N/A
							44515973	44516077	GRMZM2G542784	biotype=protein_coding	#N/A
							44581839	44582483	GRMZM2G112761	biotype=protein_coding	#N/A
							44749818	44779973	GRMZM5G896883	biotype=protein_coding	description=MTA/SAH nucleosidase%3B Uncharacterized protein [Source:UniProtKB/TrEMBL%3BAcc:B6UHF8]
							44750628	44751047	AC233751.1_FG003	biotype=protein_coding	#N/A
							44780143	44784469	AC233751.1_FG002	biotype=protein_coding	description=Squamosa promoter-binding protein-like (SBP domain) transcription factor family protein [Source:UniProtKB/TrEMBL%3BAcc:K7USX3]
							44803577	44804559	AC204690.4_FG008	biotype=protein_coding	#N/A
							44805924	44810992	GRMZM2G307825	biotype=protein_coding	#N/A
							44814311	44816133	GRMZM2G007884	biotype=protein_coding	#N/A
							44830947	44832605	AC204690.4_FG004	biotype=protein_coding	#N/A
							44858301	44858437	GRMZM2G487160	biotype=protein_coding	#N/A
							44859117	44861817	GRMZM2G006953	biotype=protein_coding	description=Nuclear transport factor 2%3B Uncharacterized protein [Source:UniProtKB/TrEMBL%3BAcc:B4FC92]
							44865567	44867000	GRMZM2G307749	biotype=protein_coding	#N/A
							44867693	44867801	GRMZM2G487109	biotype=protein_coding	#N/A
							44868909	44869016	GRMZM2G487102	biotype=protein_coding	#N/A
							44904462	44904842	AC208659.3_FG001	biotype=protein_coding	#N/A
							44908087	44908408	GRMZM2G020428	biotype=protein_coding	#N/A
							44961709	44962408	AC208659.3_FG003	biotype=protein_coding	#N/A
							45118318	45121030	GRMZM2G100282	biotype=protein_coding	#N/A
							45122569	45124649	GRMZM2G398135	biotype=protein_coding	description=Uncharacterized protein [Source:UniProtKB/TrEMBL%3BAcc:K7TY28]
							45128462	45128879	GRMZM2G541087	biotype=protein_coding	#N/A
							45135807	45139429	GRMZM2G100328	biotype=protein_coding	description=Uncharacterized protein [Source:UniProtKB/TrEMBL%3BAcc:K7U289]
							45137559	45138333	GRMZM2G100351	biotype=protein_coding	#N/A
							45173741	45174121	AC189081.2_FG007	biotype=protein_coding	#N/A
							45262758	45263990	GRMZM2G071575	biotype=protein_coding	description=Lipid transfer protein%3B Putative bifunctional inhibitor/LTP/seed storage protein family [Source:UniProtKB/TrEMBL%3BAcc:B6TQP7]
							45266240	45269925	GRMZM2G070693	biotype=protein_coding	description=Uncharacterized protein [Source:UniProtKB/TrEMBL%3BAcc:B4FE73]
							45272401	45275135	GRMZM2G372359	biotype=protein_coding	#N/A
							45285546	45290645	GRMZM2G009904	biotype=protein_coding	description=Uncharacterized protein [Source:UniProtKB/TrEMBL%3BAcc:K7TY41]
							45291650	45291756	GRMZM2G487338	biotype=protein_coding	#N/A
							45291969	45292599	AC207074.3_FG002	biotype=protein_coding	#N/A
							45316572	45316984	GRMZM2G572926	biotype=protein_coding	#N/A
							45340150	45340269	GRMZM2G572918	biotype=protein_coding	#N/A
							45342403	45343595	GRMZM2G151151	biotype=protein_coding	#N/A
							45351030	45351807	GRMZM2G060937	biotype=protein_coding	description=Uncharacterized protein [Source:UniProtKB/TrEMBL%3BAcc:K7UCL3]
							45434088	45434796	GRMZM2G053749	biotype=protein_coding	description=Pollen allergen Phl p 2 [Source:UniProtKB/TrEMBL%3BAcc:B6TUA7]
							45458320	45459292	GRMZM2G121631	biotype=protein_coding	description=Uncharacterized protein [Source:UniProtKB/TrEMBL%3BAcc:K7TUG1]
							45483359	45483926	GRMZM5G828993	biotype=protein_coding	#N/A
							45483359	45484041	GRMZM2G139431	biotype=protein_coding	description=Uncharacterized protein [Source:UniProtKB/TrEMBL%3BAcc:K7USZ1]
							45496673	45504569	GRMZM2G139478	biotype=protein_coding	description=Uncharacterized protein [Source:UniProtKB/TrEMBL%3BAcc:K7TY44]
							45505657	45510344	GRMZM2G139489	biotype=protein_coding	#N/A
							45518176	45533157	GRMZM2G439620	biotype=protein_coding	#N/A
							45533648	45534140	GRMZM5G868423	biotype=protein_coding	description=Uncharacterized protein [Source:UniProtKB/TrEMBL%3BAcc:K7UCM1]
							45533648	45534332	GRMZM2G139505	biotype=protein_coding	#N/A
							45542662	45543417	GRMZM2G139513	biotype=protein_coding	description=Group 3 pollen allergen [Source:UniProtKB/TrEMBL%3BAcc:K7U2A7]
							45542687	45543303	GRMZM5G828153	biotype=protein_coding	#N/A
							45567002	45567722	GRMZM2G139517	biotype=protein_coding	description=Pollen allergen Phl p 2 [Source:UniProtKB/TrEMBL%3BAcc:B6TDY2]
							45569385	45569487	GRMZM2G566129	biotype=protein_coding	#N/A
							45569699	45570257	GRMZM2G139529	biotype=protein_coding	#N/A
							45621818	45622538	GRMZM2G148566	biotype=protein_coding	#N/A
							45624477	45624867	GRMZM2G148575	biotype=protein_coding	#N/A
							45665836	45671290	GRMZM2G052995	biotype=protein_coding	#N/A
							45667872	45668591	GRMZM2G355806	biotype=protein_coding	description=Uncharacterized protein [Source:UniProtKB/TrEMBL%3BAcc:K7USZ7]
							45670988	45671125	GRMZM5G847573	biotype=protein_coding	#N/A
							45705697	45706131	GRMZM2G502344	biotype=protein_coding	#N/A
							45737015	45737536	GRMZM2G459309	biotype=protein_coding	#N/A
							45750025	45750163	GRMZM2G488112	biotype=protein_coding	#N/A
							45751365	45751470	GRMZM2G488116	biotype=protein_coding	#N/A
							45753248	45754030	GRMZM2G012648	biotype=protein_coding	description=Uncharacterized protein [Source:UniProtKB/TrEMBL%3BAcc:K7TY49]
							45769935	45770043	GRMZM2G572682	biotype=protein_coding	#N/A
							45846905	45849999	GRMZM2G129304	biotype=protein_coding	description=Uncharacterized protein [Source:UniProtKB/TrEMBL%3BAcc:C0PHE9]
							45982095	45982684	GRMZM2G026787	biotype=protein_coding	#N/A
							46044679	46046357	GRMZM2G451458	biotype=protein_coding	#N/A
							46047314	46047728	GRMZM2G149688	biotype=protein_coding	#N/A
							46154193	46154308	GRMZM2G540456	biotype=protein_coding	#N/A
							46165557	46169422	GRMZM2G095631	biotype=protein_coding	description=HEAT repeat family protein [Source:UniProtKB/TrEMBL%3BAcc:K7U2B4]
							46168833	46169700	GRMZM2G095666	biotype=protein_coding	#N/A
							46226210	46226373	GRMZM2G062058	biotype=protein_coding	#N/A
							46272334	46272913	GRMZM2G555811	biotype=protein_coding	#N/A
							46325517	46361049	GRMZM2G123305	biotype=protein_coding	description=Exosome complex exonuclease RRP43%3B Uncharacterized protein [Source:UniProtKB/TrEMBL%3BAcc:C0HIG1]
							46325674	46325832	AC184778.3_FG002	biotype=protein_coding	#N/A
							46361885	46362009	GRMZM2G555829	biotype=protein_coding	#N/A
							46423298	46429421	GRMZM2G091243	biotype=protein_coding	description=Uncharacterized protein [Source:UniProtKB/TrEMBL%3BAcc:B4FDZ7]
							46540562	46540941	GRMZM2G588431	biotype=protein_coding	#N/A
							46557144	46557416	GRMZM5G867641	biotype=protein_coding	#N/A
							46619815	46624744	GRMZM5G821611	biotype=protein_coding	description=Palmitoyltransferase ZDHHC9%3B Uncharacterized protein [Source:UniProtKB/TrEMBL%3BAcc:B8A086]
							46626861	46629696	GRMZM5G801241	biotype=protein_coding	description=Import inner membrane translocase subunit Tim8%3B Mitochondrial import inner membrane translocase subunit Tim8 [Source:UniProtKB/TrEMBL%3BAcc:B6SQH6]
							46640530	46640625	GRMZM2G488776	biotype=protein_coding	#N/A
							46649065	46649162	GRMZM2G572747	biotype=protein_coding	#N/A
							46676514	46681237	GRMZM2G311988	biotype=protein_coding	#N/A
							46681595	46681688	GRMZM2G489565	biotype=protein_coding	#N/A
							46855807	46855888	GRMZM2G573989	biotype=protein_coding	#N/A
							46857461	46857567	GRMZM2G573985	biotype=protein_coding	#N/A
							46908065	46910305	GRMZM2G100576	biotype=protein_coding	#N/A
							46909045	46912035	GRMZM5G855853	biotype=protein_coding	description=Uncharacterized protein [Source:UniProtKB/TrEMBL%3BAcc:C4IYQ0]
							46915633	46917247	GRMZM5G846819	biotype=protein_coding	#N/A
							46934197	46936936	GRMZM2G100583	biotype=protein_coding	description=NAC domain-containing protein 68%3B Putative NAC domain transcription factor superfamily protein%3B Uncharacterized protein [Source:UniProtKB/TrEMBL%3BAcc:B6U0Z1]
							46950887	46951159	AC192379.3_FG002	biotype=protein_coding	#N/A
							46952251	46952571	GRMZM2G559640	biotype=protein_coding	#N/A
							46957520	46960829	GRMZM2G129090	biotype=protein_coding	description=Uncharacterized protein [Source:UniProtKB/TrEMBL%3BAcc:K7TY64]
							46970865	46971230	GRMZM2G490260	biotype=protein_coding	#N/A
							46972589	46972769	GRMZM2G490300	biotype=protein_coding	#N/A
							47072790	47074520	GRMZM2G702429	biotype=protein_coding	#N/A
							47100282	47102572	AC185234.4_FG001	biotype=protein_coding	#N/A
							47199131	47199937	GRMZM2G325580	biotype=protein_coding	description=Uncharacterized protein [Source:UniProtKB/TrEMBL%3BAcc:K7UCQ1]
							47237920	47238396	GRMZM5G846269	biotype=protein_coding	#N/A
							47238040	47238186	AC185234.4_FG004	biotype=protein_coding	#N/A
							47240232	47241408	GRMZM2G502645	biotype=protein_coding	#N/A
							47240525	47241037	AC185234.4_FG005	biotype=protein_coding	#N/A
							47241862	47242858	GRMZM2G034407	biotype=protein_coding	#N/A
							47305474	47305668	GRMZM2G551860	biotype=protein_coding	#N/A
							47313173	47313264	GRMZM2G514003	biotype=protein_coding	#N/A
							47325941	47326469	GRMZM2G173325	biotype=protein_coding	#N/A
							47385163	47386854	GRMZM2G390186	biotype=protein_coding	#N/A
							47429714	47430013	GRMZM2G556891	biotype=protein_coding	#N/A
							47430225	47430348	GRMZM2G556895	biotype=protein_coding	#N/A
							47430505	47430885	AC205317.3_FG002	biotype=protein_coding	#N/A
							47435166	47435478	GRMZM2G023596	biotype=protein_coding	#N/A
							47532719	47532985	GRMZM2G170181	biotype=protein_coding	#N/A
							47535162	47537677	GRMZM2G359102	biotype=protein_coding	description=Proline-rich family protein [Source:UniProtKB/TrEMBL%3BAcc:K7U2D3]
							47554867	47555135	GRMZM5G893272	biotype=protein_coding	#N/A
							47562685	47563445	GRMZM2G580337	biotype=protein_coding	#N/A
							47591068	47593467	GRMZM2G145579	biotype=protein_coding	description=Putative HLH DNA-binding domain superfamily protein isoform 1%3B Putative HLH DNA-binding domain superfamily protein isoform 2%3B Uncharacterized protein [Source:UniProtKB/TrEMBL%3BAcc:C4JAG6]
							47686976	47709397	GRMZM2G117329	biotype=protein_coding	description=Putative ARF GTPase activating domain protein with ankyrin repeat-containing protein [Source:UniProtKB/TrEMBL%3BAcc:K7TY71]
							47688715	47688861	GRMZM2G552652	biotype=protein_coding	#N/A
							47698120	47699172	GRMZM2G117384	biotype=protein_coding	#N/A
							47708002	47708118	GRMZM2G552640	biotype=protein_coding	#N/A
							47711043	47713050	GRMZM2G580536	biotype=protein_coding	description=Uncharacterized protein [Source:UniProtKB/TrEMBL%3BAcc:K7UCQ9]
							47711723	47711833	GRMZM2G580533	biotype=protein_coding	#N/A
							47718704	47724120	GRMZM2G107289	biotype=protein_coding	description=Uncharacterized protein [Source:UniProtKB/TrEMBL%3BAcc:B4FM82]
							47731017	47732665	GRMZM2G387480	biotype=protein_coding	#N/A
							47735477	47736058	GRMZM2G445746	biotype=protein_coding	#N/A
							47747351	47751429	GRMZM2G410029	biotype=protein_coding	#N/A
							47749768	47750063	GRMZM2G410042	biotype=protein_coding	#N/A
							47815262	47815379	GRMZM2G532086	biotype=protein_coding	#N/A
							47873168	47874534	GRMZM5G899708	biotype=protein_coding	description=Uncharacterized protein [Source:UniProtKB/TrEMBL%3BAcc:K7TUJ0]
							47877266	47877378	GRMZM2G536576	biotype=protein_coding	#N/A
							47878473	47886441	GRMZM2G390487	biotype=protein_coding	#N/A
							47887369	47888485	GRMZM2G390475	biotype=protein_coding	description=Uncharacterized protein [Source:UniProtKB/TrEMBL%3BAcc:K7UT33]
							47889474	47889603	GRMZM2G536562	biotype=protein_coding	#N/A
							47896406	47897101	AC197685.3_FG001	biotype=protein_coding	#N/A
							47904478	47905092	GRMZM2G503375	biotype=protein_coding	#N/A
							47942234	47944671	GRMZM2G040424	biotype=protein_coding	description=Peroxisomal membrane protein PMP22 [Source:UniProtKB/TrEMBL%3BAcc:B6SRR1]
							47950956	47952298	AC190847.3_FG006	biotype=protein_coding	#N/A
							48038290	48040491	GRMZM2G152397	biotype=protein_coding	#N/A
							48044903	48048488	GRMZM2G152409	biotype=protein_coding	#N/A
							48049209	48053564	GRMZM2G453220	biotype=protein_coding	#N/A
							48078004	48078442	GRMZM2G152440	biotype=protein_coding	#N/A
							48087891	48090260	GRMZM2G152442	biotype=protein_coding	#N/A
							48157243	48157333	GRMZM2G555805	biotype=protein_coding	#N/A
							48158769	48159739	GRMZM2G121494	biotype=protein_coding	description=Uncharacterized protein [Source:UniProtKB/TrEMBL%3BAcc:K7U2F2]
							48222392	48222529	GRMZM2G485765	biotype=protein_coding	#N/A
							48236235	48237904	GRMZM2G007533	biotype=protein_coding	#N/A
							48238415	48238829	GRMZM2G103716	biotype=protein_coding	#N/A
							48239249	48239769	GRMZM2G103734	biotype=protein_coding	#N/A
							48342386	48347154	GRMZM2G042442	biotype=protein_coding	description=Putative SET-domain containing protein family%3B Uncharacterized protein [Source:UniProtKB/TrEMBL%3BAcc:C0PJG3]
							48347628	48347925	GRMZM2G138086	biotype=protein_coding	#N/A
							48379692	48379887	GRMZM2G550349	biotype=protein_coding	#N/A
							48413681	48414486	GRMZM2G302170	biotype=protein_coding	#N/A
							48414819	48415338	GRMZM2G483724	biotype=protein_coding	#N/A
							48415733	48417487	GRMZM2G302229	biotype=protein_coding	#N/A
							48447908	48448219	GRMZM2G015052	biotype=protein_coding	#N/A
							48448876	48452001	AC199481.3_FG003	biotype=protein_coding	#N/A
							48450075	48459528	GRMZM2G014832	biotype=protein_coding	description=Grx_S12-glutaredoxin subgroup I%3B Uncharacterized protein [Source:UniProtKB/TrEMBL%3BAcc:B4FRD4]
							48463880	48465797	AC199481.3_FG001	biotype=protein_coding	description=Uncharacterized protein [Source:UniProtKB/TrEMBL%3BAcc:K7TUK2]
							48543090	48545401	GRMZM2G078283	biotype=protein_coding	description=Uncharacterized protein [Source:UniProtKB/TrEMBL%3BAcc:K7TY92]
							48560795	48561536	GRMZM2G051311	biotype=protein_coding	description=Uncharacterized protein [Source:UniProtKB/TrEMBL%3BAcc:K7UCT9]
							48566248	48566351	GRMZM2G512504	biotype=protein_coding	#N/A
							48634120	48635592	GRMZM2G156737	biotype=protein_coding	description=Putative AP2/EREBP transcription factor superfamily protein [Source:UniProtKB/TrEMBL%3BAcc:K7U2G7]
							48656789	48659015	AC187205.3_FG001	biotype=protein_coding	#N/A
							48686135	48687816	AC187205.3_FG002	biotype=protein_coding	#N/A
							48699793	48700329	AC187205.3_FG003	biotype=protein_coding	#N/A
							48762282	48762692	AC187205.3_FG004	biotype=protein_coding	#N/A
							48764286	48764445	GRMZM2G578483	biotype=protein_coding	#N/A
							48768631	48768985	GRMZM2G160361	biotype=protein_coding	#N/A
							48902890	48904320	GRMZM2G366485	biotype=protein_coding	description=Uncharacterized protein [Source:UniProtKB/TrEMBL%3BAcc:K7TUK7]
							48967555	48967804	GRMZM2G561275	biotype=protein_coding	#N/A
							48968801	48971904	AC194099.3_FG003	biotype=protein_coding	#N/A
							48971091	48971200	GRMZM2G561278	biotype=protein_coding	#N/A
							48972707	48973020	GRMZM2G133553	biotype=protein_coding	#N/A
							48988514	48988679	GRMZM2G514933	biotype=protein_coding	#N/A
							48991485	48996230	GRMZM2G051374	biotype=protein_coding	description=Putative rnase H family protein isoform 1%3B Putative rnase H family protein isoform 2%3B Uncharacterized protein [Source:UniProtKB/TrEMBL%3BAcc:B4FPS4]
							49082023	49082117	GRMZM2G496260	biotype=protein_coding	#N/A
							49084113	49127794	GRMZM2G020920	biotype=protein_coding	description=Uncharacterized protein [Source:UniProtKB/TrEMBL%3BAcc:B6UHX2]
							49107023	49109881	AC225928.2_FG004	biotype=protein_coding	#N/A
							49120603	49120759	GRMZM5G884927	biotype=protein_coding	#N/A
							49139167	49139346	GRMZM2G496204	biotype=protein_coding	#N/A
							49158999	49163504	GRMZM2G309873	biotype=protein_coding	#N/A
							49164077	49165247	GRMZM2G012898	biotype=protein_coding	description=Uncharacterized protein [Source:UniProtKB/TrEMBL%3BAcc:K7U2I4]
							49230889	49231285	GRMZM2G031440	biotype=protein_coding	#N/A
							49258422	49259789	GRMZM5G803663	biotype=protein_coding	#N/A
							49288975	49291170	GRMZM2G051750	biotype=protein_coding	description=Uncharacterized protein [Source:UniProtKB/TrEMBL%3BAcc:B4FVC2]
							49289612	49290890	AC202095.2_FG002	biotype=protein_coding	#N/A
							49319041	49319666	GRMZM2G060206	biotype=protein_coding	description=Putative AP2/EREBP transcription factor superfamily protein [Source:UniProtKB/TrEMBL%3BAcc:K7UT74]
							49407189	49408154	GRMZM2G315088	biotype=protein_coding	description=Uncharacterized protein [Source:UniProtKB/TrEMBL%3BAcc:K7TYB0]
							49407413	49407990	AC194106.3_FG001	biotype=protein_coding	#N/A
							49412028	49412296	GRMZM2G315113	biotype=protein_coding	#N/A
							49413403	49413490	GRMZM2G491485	biotype=protein_coding	#N/A
							49414589	49416080	GRMZM2G392634	biotype=protein_coding	#N/A
							49416398	49416500	GRMZM2G537811	biotype=protein_coding	#N/A
							49422694	49422795	GRMZM2G537814	biotype=protein_coding	#N/A
							49438920	49439030	GRMZM2G499737	biotype=protein_coding	#N/A
							49443895	49447342	GRMZM2G031954	biotype=protein_coding	description=Uncharacterized protein [Source:UniProtKB/TrEMBL%3BAcc:B4FZI2]
							49450772	49452536	AC194106.3_FG003	biotype=protein_coding	#N/A
							49486230	49486352	GRMZM2G522552	biotype=protein_coding	#N/A
							49549190	49550978	AC187806.6_FG002	biotype=protein_coding	#N/A
							49618243	49619052	GRMZM2G327371	biotype=protein_coding	#N/A
							49709776	49709987	GRMZM2G173422	biotype=protein_coding	#N/A
							49710571	49710747	GRMZM2G173439	biotype=protein_coding	#N/A
							49710753	49714480	GRMZM2G173448	biotype=protein_coding	#N/A
							49715939	49716685	GRMZM2G173469	biotype=protein_coding	#N/A
							49728248	49730155	GRMZM2G173479	biotype=protein_coding	description=DNA-binding protein [Source:UniProtKB/TrEMBL%3BAcc:B6TYB6]
							49760786	49761496	AC205158.3_FG003	biotype=protein_coding	#N/A
							49788731	49790304	AC205158.3_FG004	biotype=protein_coding	description=Uncharacterized protein [Source:UniProtKB/TrEMBL%3BAcc:K7TYB5]
							49790329	49790456	GRMZM2G586264	biotype=protein_coding	#N/A
							49820993	49821661	AC205158.3_FG005	biotype=protein_coding	#N/A
							49915552	49918121	GRMZM5G801875	biotype=protein_coding	description=Putative MATE efflux family protein%3B Transparent testa 12 protein [Source:UniProtKB/TrEMBL%3BAcc:B6TVF7]
							49918989	49919747	GRMZM5G848739	biotype=protein_coding	description=Uncharacterized protein [Source:UniProtKB/TrEMBL%3BAcc:K7TUP5]
							49943622	49943891	AC202707.3_FG003	biotype=protein_coding	#N/A
							49970397	49974023	AC202707.3_FG004	biotype=protein_coding	#N/A
							50090512	50090979	GRMZM2G427450	biotype=protein_coding	#N/A
							50093556	50094338	GRMZM2G125773	biotype=protein_coding	#N/A
							50096485	50101420	GRMZM2G125777	biotype=protein_coding	description=Putative NAC domain transcription factor superfamily protein%3B Uncharacterized protein [Source:UniProtKB/TrEMBL%3BAcc:C0P6J8]
							50096498	50097813	GRMZM2G125802	biotype=protein_coding	#N/A
							50104295	50106165	GRMZM5G838210	biotype=protein_coding	#N/A
							50153224	50153343	GRMZM2G588929	biotype=protein_coding	#N/A
							50154889	50158458	GRMZM2G177052	biotype=protein_coding	description=Uncharacterized protein [Source:UniProtKB/TrEMBL%3BAcc:K7U2K3]
							50159781	50160147	GRMZM2G177035	biotype=protein_coding	#N/A
							50252395	50252673	GRMZM5G866403	biotype=protein_coding	#N/A
							50289292	50289393	GRMZM2G487719	biotype=protein_coding	#N/A
							50308723	50309486	GRMZM2G308913	biotype=protein_coding	#N/A
							50309763	50312169	GRMZM2G308902	biotype=protein_coding	#N/A
							50310042	50310122	GRMZM2G487689	biotype=protein_coding	#N/A
							50312704	50315558	GRMZM2G007953	biotype=protein_coding	description=Uncharacterized protein [Source:UniProtKB/TrEMBL%3BAcc:B7ZY15]
							50316198	50316397	GRMZM2G308739	biotype=protein_coding	#N/A
							50361770	50361955	GRMZM2G552750	biotype=protein_coding	#N/A
							50376663	50376754	GRMZM2G552752	biotype=protein_coding	#N/A
							50405478	50405587	GRMZM2G536560	biotype=protein_coding	#N/A
							50406360	50408243	GRMZM2G390433	biotype=protein_coding	#N/A
							50426545	50427094	GRMZM2G058238	biotype=protein_coding	#N/A
							50441728	50444118	GRMZM2G122528	biotype=protein_coding	#N/A
							50469808	50470165	GRMZM2G566030	biotype=protein_coding	#N/A
							50471487	50473098	GRMZM2G181591	biotype=protein_coding	#N/A
							50506216	50506347	GRMZM2G551344	biotype=protein_coding	#N/A
							50535291	50535503	GRMZM2G330226	biotype=protein_coding	#N/A
							50551019	50551125	GRMZM2G522696	biotype=protein_coding	#N/A
							50554150	50554563	AC213683.3_FG001	biotype=protein_coding	#N/A
							50556345	50556454	GRMZM2G522702	biotype=protein_coding	#N/A
							50629502	50629758	GRMZM2G553789	biotype=protein_coding	#N/A
							50640484	50641213	GRMZM2G419452	biotype=protein_coding	description=Uncharacterized protein [Source:UniProtKB/TrEMBL%3BAcc:B6TUX1]
							50643556	50653484	GRMZM2G120257	biotype=protein_coding	description=Uncharacterized protein [Source:UniProtKB/TrEMBL%3BAcc:B6U2T4]
							50661995	50662096	GRMZM2G553808	biotype=protein_coding	#N/A
							50720961	50724861	GRMZM2G106165	biotype=protein_coding	description=Retinoid-inducible serine carboxypeptidase%2C mRNA [Source:UniProtKB/TrEMBL%3BAcc:K7TUR1]
							50730408	50737299	GRMZM2G106143	biotype=protein_coding	description=Putative ubiquitin-conjugating enzyme family [Source:UniProtKB/TrEMBL%3BAcc:K7TYC8]
							50733017	50733109	GRMZM2G546782	biotype=protein_coding	#N/A
							50782531	50782625	GRMZM2G583692	biotype=protein_coding	#N/A
							50803138	50803680	AC212717.3_FG002	biotype=protein_coding	#N/A
							50856291	50857929	GRMZM2G046994	biotype=protein_coding	description=Uncharacterized protein [Source:UniProtKB/TrEMBL%3BAcc:K7U2L5]
							50856456	50857295	GRMZM5G889888	biotype=protein_coding	#N/A
							50858840	50859056	GRMZM2G047011	biotype=protein_coding	#N/A
							50864158	50864661	GRMZM2G180832	biotype=protein_coding	#N/A
							51024726	51025483	GRMZM2G368820	biotype=protein_coding	#N/A
							51099040	51099420	GRMZM5G814858	biotype=protein_coding	#N/A
							51113870	51114250	GRMZM5G820323	biotype=protein_coding	#N/A
							51140363	51141886	GRMZM2G028894	biotype=protein_coding	#N/A
							51196943	51197110	AC205687.4_FG002	biotype=protein_coding	#N/A
							51249451	51250459	GRMZM2G301665	biotype=protein_coding	#N/A
							51258190	51258497	GRMZM2G483445	biotype=protein_coding	#N/A
							51258857	51261026	GRMZM2G002704	biotype=protein_coding	description=Gibberellin 20 oxidase 2 [Source:UniProtKB/TrEMBL%3BAcc:B6TF29]
							51261685	51261763	GRMZM2G483447	biotype=protein_coding	#N/A
							51262256	51262531	GRMZM2G483449	biotype=protein_coding	#N/A
							51298354	51307735	GRMZM2G130287	biotype=protein_coding	description=Uncharacterized protein [Source:UniProtKB/TrEMBL%3BAcc:K7TYD3]
							51312045	51312336	GRMZM2G559475	biotype=protein_coding	#N/A
							51313614	51313982	GRMZM2G130284	biotype=protein_coding	#N/A
							51323273	51323422	GRMZM2G561284	biotype=protein_coding	#N/A
							51334045	51334640	GRMZM2G005923	biotype=protein_coding	#N/A
							51450433	51450751	GRMZM2G137880	biotype=protein_coding	#N/A
							51471371	51471592	GRMZM2G490232	biotype=protein_coding	#N/A
							51472067	51477376	GRMZM2G014069	biotype=protein_coding	description=Uncharacterized protein [Source:UniProtKB/TrEMBL%3BAcc:C0P869]
							51546518	51546652	GRMZM2G578328	biotype=protein_coding	#N/A
							51554180	51555163	GRMZM2G459318	biotype=protein_coding	#N/A
							51562909	51563622	GRMZM2G041868	biotype=protein_coding	#N/A
							51564876	51568590	GRMZM2G041885	biotype=protein_coding	description=Signal peptide peptidase-like 3%3B Signal peptide peptidase-like 3 isoform 1%3B Signal peptide peptidase-like 3 isoform 2%3B Signal peptide peptidase-like 3 isoform 3%3B Uncharacterized protein [Source:UniProtKB/TrEMBL%3BAcc:B6TAG9]
							51585101	51585674	GRMZM2G010254	biotype=protein_coding	#N/A
							51601056	51601643	GRMZM2G517302	biotype=protein_coding	#N/A
							51615945	51616052	GRMZM2G535876	biotype=protein_coding	#N/A
							51616763	51616866	GRMZM2G535874	biotype=protein_coding	#N/A
							51648033	51648159	GRMZM2G537277	biotype=protein_coding	#N/A
							51696212	51696535	AC190493.1_FG001	biotype=protein_coding	#N/A
							51703404	51703964	AC190493.1_FG002	biotype=protein_coding	#N/A
							51718153	51719587	GRMZM2G084868	biotype=protein_coding	description=40S ribosomal protein S25-1%3B Uncharacterized protein [Source:UniProtKB/TrEMBL%3BAcc:B6SX33]
							51719911	51720121	GRMZM2G533216	biotype=protein_coding	#N/A
							51722306	51742127	GRMZM2G384888	biotype=protein_coding	#N/A
							51789898	51790013	GRMZM2G561800	biotype=protein_coding	#N/A
							51790347	51791996	GRMZM2G432627	biotype=protein_coding	#N/A
							51799632	51800003	GRMZM2G142538	biotype=protein_coding	#N/A
							51818748	51819467	AC194306.3_FG002	biotype=protein_coding	#N/A
							51837573	51838088	AC194306.3_FG003	biotype=protein_coding	#N/A
							51865695	51865772	GRMZM2G525705	biotype=protein_coding	#N/A
							51867584	51868106	GRMZM2G372457	biotype=protein_coding	#N/A
							51878507	51879171	GRMZM2G071209	biotype=protein_coding	#N/A
							51892236	51898445	GRMZM2G132371	biotype=protein_coding	description=Uncharacterized protein [Source:UniProtKB/TrEMBL%3BAcc:K7TUU1]
							51997200	51997293	GRMZM2G516307	biotype=protein_coding	#N/A
							52014184	52017502	GRMZM2G085000	biotype=protein_coding	description=Uncharacterized protein [Source:UniProtKB/TrEMBL%3BAcc:K7TUU9]
							52018506	52018627	GRMZM2G534799	biotype=protein_coding	#N/A
							52020952	52021152	GRMZM2G085137	biotype=protein_coding	#N/A
							52095933	52098580	GRMZM2G069922	biotype=protein_coding	description=Uncharacterized protein [Source:UniProtKB/TrEMBL%3BAcc:C4J3M8]
							52128965	52129649	GRMZM2G038707	biotype=protein_coding	#N/A
							52130052	52130165	GRMZM2G504079	biotype=protein_coding	#N/A
							52155488	52156627	GRMZM2G464383	biotype=protein_coding	#N/A
							52159041	52159154	GRMZM2G581339	biotype=protein_coding	#N/A
							52159482	52160707	GRMZM2G581343	biotype=protein_coding	#N/A
							52174286	52174989	GRMZM2G155873	biotype=protein_coding	description=Uncharacterized protein [Source:UniProtKB/TrEMBL%3BAcc:K7TUV4]
							52181664	52183164	GRMZM2G072414	biotype=protein_coding	#N/A
							52213776	52214134	AC210617.4_FG001	biotype=protein_coding	#N/A
							52324750	52330338	GRMZM2G135068	biotype=protein_coding	description=40S ribosomal protein S8 [Source:UniProtKB/TrEMBL%3BAcc:K7TYG5]
							52394168	52397972	GRMZM2G181194	biotype=protein_coding	description=Ribosomal protein [Source:UniProtKB/TrEMBL%3BAcc:B4FDA7]
							52417280	52418121	GRMZM2G369059	biotype=protein_coding	#N/A
							52418590	52419684	GRMZM2G369064	biotype=protein_coding	#N/A
							52458939	52459676	GRMZM2G425545	biotype=protein_coding	description=Uncharacterized protein [Source:UniProtKB/TrEMBL%3BAcc:K7UTH6]
							52459054	52459293	AC185305.3_FG003	biotype=protein_coding	description=Uncharacterized protein [Source:UniProtKB/TrEMBL%3BAcc:K7TYG8]
							52563558	52563915	GRMZM2G533716	biotype=protein_coding	#N/A
							52564997	52568583	GRMZM2G085960	biotype=protein_coding	description=Nucleoside N-ribohydrolase 2%3B Uncharacterized protein [Source:UniProtKB/TrEMBL%3BAcc:B4FZ19]
							52582170	52582808	GRMZM2G534631	biotype=protein_coding	#N/A
							52655614	52655733	GRMZM2G502607	biotype=protein_coding	#N/A
							52656095	52657015	GRMZM5G828886	biotype=protein_coding	description=Uncharacterized protein [Source:UniProtKB/TrEMBL%3BAcc:K7UTK3]
							52713147	52713542	GRMZM2G527165	biotype=protein_coding	#N/A
							52717340	52719642	GRMZM2G375013	biotype=protein_coding	#N/A
							52721452	52721569	GRMZM2G521337	biotype=protein_coding	#N/A
							52721806	52722088	GRMZM2G521344	biotype=protein_coding	#N/A
							52754751	52754862	GRMZM2G521345	biotype=protein_coding	#N/A
							52808524	52808716	GRMZM2G560973	biotype=protein_coding	#N/A
							52886536	52886678	GRMZM2G560976	biotype=protein_coding	#N/A
							52887360	52887469	GRMZM2G504352	biotype=protein_coding	#N/A
							52888419	52888526	GRMZM2G504365	biotype=protein_coding	#N/A
							52895547	52895643	GRMZM2G504370	biotype=protein_coding	#N/A
							52896233	52900266	GRMZM2G036217	biotype=protein_coding	description=Uncharacterized protein [Source:UniProtKB/TrEMBL%3BAcc:B4FQQ3]
							52902002	52902505	GRMZM2G504385	biotype=protein_coding	#N/A
							52902811	52903036	GRMZM5G861332	biotype=protein_coding	#N/A
							52907849	52908151	AC226200.2_FG002	biotype=protein_coding	#N/A
							52908574	52908680	GRMZM2G504387	biotype=protein_coding	#N/A
							52913029	52913232	AC226200.2_FG003	biotype=protein_coding	#N/A
							52941713	52945304	GRMZM2G451604	biotype=protein_coding	description=Histidine-containing phosphotransfer protein 5 [Source:UniProtKB/TrEMBL%3BAcc:K7TUY6]
							52947058	52947164	GRMZM2G573541	biotype=protein_coding	#N/A
							52947425	52950940	GRMZM2G150574	biotype=protein_coding	description=Uncharacterized protein [Source:UniProtKB/TrEMBL%3BAcc:K7UD55]
							52953088	52953980	GRMZM2G451627	biotype=protein_coding	#N/A
							52954218	52954751	GRMZM2G150577	biotype=protein_coding	#N/A
							52955211	52955953	GRMZM2G451631	biotype=protein_coding	#N/A
							52955958	52956611	GRMZM5G851614	biotype=protein_coding	#N/A
							52962093	52962176	GRMZM2G573545	biotype=protein_coding	#N/A
							53025290	53026057	GRMZM2G079424	biotype=protein_coding	#N/A
							53058994	53059099	GRMZM2G541361	biotype=protein_coding	#N/A
							53063597	53063702	GRMZM2G564439	biotype=protein_coding	#N/A
							53078446	53083109	GRMZM2G134708	biotype=protein_coding	description=Uncharacterized protein [Source:UniProtKB/TrEMBL%3BAcc:C0P4M0]
							53163053	53163313	GRMZM2G552252	biotype=protein_coding	#N/A
							53183791	53183890	GRMZM2G537046	biotype=protein_coding	#N/A
							53185415	53193846	GRMZM2G090241	biotype=protein_coding	description=Dihydrodipicolinate reductase%3B Uncharacterized protein [Source:UniProtKB/TrEMBL%3BAcc:B4FH75]
							53190256	53195508	AC190618.4_FG002	biotype=protein_coding	#N/A
							53257241	53260760	GRMZM2G391312	biotype=protein_coding	description=Uncharacterized protein [Source:UniProtKB/TrEMBL%3BAcc:K7TYH8]
							53285560	53286365	GRMZM2G570970	biotype=protein_coding	#N/A
							53286557	53287315	GRMZM2G570968	biotype=protein_coding	description=Uncharacterized protein [Source:UniProtKB/TrEMBL%3BAcc:C0PJT6]
							53295428	53296744	GRMZM2G146682	biotype=protein_coding	#N/A
							53440616	53446854	GRMZM2G049525	biotype=protein_coding	description=Putative peptidyl-prolyl cis-trans isomerase and WD40 repeat domain family protein [Source:UniProtKB/TrEMBL%3BAcc:K7U2S8]
							53471857	53472051	GRMZM5G897829	biotype=protein_coding	#N/A
							53476460	53476654	GRMZM5G827232	biotype=protein_coding	#N/A
							53527260	53527363	GRMZM2G544128	biotype=protein_coding	#N/A
							53527497	53531887	GRMZM2G403091	biotype=protein_coding	#N/A
							53673036	53676735	GRMZM2G032367	biotype=protein_coding	description=Uncharacterized protein [Source:UniProtKB/TrEMBL%3BAcc:C4IZW4]
							53676950	53678134	GRMZM2G337128	biotype=protein_coding	description=Uncharacterized protein [Source:UniProtKB/TrEMBL%3BAcc:K7UTM0]
							53760337	53798060	GRMZM2G502507	biotype=protein_coding	#N/A
							53760359	53760585	GRMZM2G533050	biotype=protein_coding	#N/A
							53849922	53850028	GRMZM2G486609	biotype=protein_coding	#N/A
							53896008	53900912	GRMZM2G145799	biotype=protein_coding	description=Uncharacterized protein [Source:UniProtKB/TrEMBL%3BAcc:K7UD65]
							53900645	53902195	GRMZM2G702439	biotype=protein_coding	#N/A
							53904061	53904188	GRMZM2G570628	biotype=protein_coding	#N/A
							53904612	53908122	GRMZM2G446749	biotype=protein_coding	#N/A
							53954699	53962275	GRMZM2G423027	biotype=protein_coding	description=Protein-L-isoaspartate O-methyltransferase [Source:UniProtKB/TrEMBL%3BAcc:B4FN58]
							53963570	53966108	GRMZM2G123234	biotype=protein_coding	description=Ribonucleoprotein [Source:UniProtKB/TrEMBL%3BAcc:K7TYJ1]
							54040864	54041040	GRMZM2G169676	biotype=protein_coding	#N/A
							54043221	54044782	GRMZM2G468082	biotype=protein_coding	#N/A
							54081000	54081647	AC196128.3_FG002	biotype=protein_coding	#N/A
							54082562	54083083	GRMZM2G354500	biotype=protein_coding	#N/A
							54083213	54084635	GRMZM2G354504	biotype=protein_coding	#N/A
							54085153	54085897	GRMZM2G053811	biotype=protein_coding	#N/A
							54095554	54104995	GRMZM2G070305	biotype=protein_coding	description=Uncharacterized protein [Source:UniProtKB/TrEMBL%3BAcc:K7U2U2]
							54122481	54127439	GRMZM2G070422	biotype=protein_coding	description=Enoyl-[acyl-carrier-protein] reductase isoform 1%3B Enoyl-[acyl-carrier-protein] reductase isoform 2%3B Uncharacterized protein [Source:UniProtKB/TrEMBL%3BAcc:B4FFA7]
							54127756	54127865	GRMZM2G524412	biotype=protein_coding	#N/A
							54132960	54133130	GRMZM2G071168	biotype=protein_coding	#N/A
							54136533	54139177	GRMZM2G370197	biotype=protein_coding	#N/A
							54139389	54140361	GRMZM2G071283	biotype=protein_coding	#N/A
							54167846	54170150	GRMZM2G399050	biotype=protein_coding	#N/A
							54254036	54255974	GRMZM2G102010	biotype=protein_coding	#N/A
							54256208	54256419	GRMZM2G542320	biotype=protein_coding	#N/A
							54330893	54330994	GRMZM2G506550	biotype=protein_coding	#N/A
							54335416	54335595	AC212214.3_FG002	biotype=protein_coding	#N/A
							54335493	54336394	GRMZM2G340080	biotype=protein_coding	#N/A
							54336882	54337054	GRMZM2G506548	biotype=protein_coding	#N/A
							54338481	54339404	GRMZM2G037206	biotype=protein_coding	#N/A
							54341424	54341746	GRMZM2G702443	biotype=protein_coding	#N/A
							54365530	54366352	GRMZM2G477032	biotype=protein_coding	#N/A
							54397284	54400802	GRMZM2G582412	biotype=protein_coding	#N/A
[truncated: 1,156 more rows]
